# Supplementary material for: Follicle-stimulating hormone orchestrates glucose-stimulated insulin secretion of pancreatic islets
Source: Nat Commun. 2023 Nov 1;14:6991. doi: 10.1038/s41467-023-42801-6 (PMC10620214; doi:10.1038/s41467-023-42801-6)
Supplement: Supplementary file 3 — Source Data [file 41467_2023_42801_MOESM3_ESM.zip]

Archive with 2 entries (2 files):
- Source data.xlsx
- Source Data of western blot.pdf
