# Supplementary material for: Follicle-stimulating hormone orchestrates glucose-stimulated insulin secretion of pancreatic islets
Source: Nat Commun. 2023 Nov 1;14:6991. doi: 10.1038/s41467-023-42801-6 (PMC10620214; doi:10.1038/s41467-023-42801-6)
Supplement: Supplementary file 3 — Source Data [file 41467_2023_42801_MOESM3_ESM.zip › Source data.xlsx]

## Sheet: Fig. 2
Fig 2b-FSH				Fig 2b-E2					Fig 2c-GTT and AUC								Fig 2d-ITT and AUC								Fig 2e-blood insulin					Fig 2f-GTT and AUC							Fig 2g-ITT and AUC								Fig 2h-blood insulin
WT	KO	KO+E2		WT	KO	KO+E2				0 min	30 min	60 min	120 min	AUC				0 min	30 min	60 min	90 min	120 min	AUC			0 min	30 min	fold change			0 min	30 min	60 min	120 min	AUC			0 min	30 min	60 min	90 min	120 min	AUC			0 min	30 min	fold change
9.6	19.53	17.2		129.6	44.53	158.2			wt	4.2	11.4	9.1	6	16.575			wt	1	0.6625	0.4625	0.3875	0.575	1.15		wt	0.3817	1.3794	3.61383		Ctrl	3.7	9	6.5	5.6	13.1		Ctrl	1	0.481928	0.373494	0.457831	0.53012	1.03916		Ctrl	0.5794	1.6978	2.93027
8.94	17.62	14.43		189.94	54.62	150.43			wt	3.4	12.6	10	6.5	17.9			wt	1	0.55102	0.408163	0.489796	0.693878	1.14796		wt	0.3956	1.2469	3.15192		Ctrl	3.6	12.4	7	6.4	15.55		Ctrl	1	0.55	0.525	0.4875	0.5375	1.16562		Ctrl	0.4873	1.2872	2.64149
5.42	24.16	22.52		195.42	37.16	153.52			wt	4.9	17	12.4	6.3	22.175			wt	1	0.494624	0.494624	0.483871	0.580645	1.13172		wt	0.4274	1.1473	2.68437		Ctrl	3.1	13.7	8.2	4.7	16.13		Ctrl	1	0.526882	0.462366	0.494624	0.580645	1.1371		Ctrl	0.4134	1.53468	3.71234
6.47	21	19.04		169.47	54	161.94			wt	4.4	15.5	7.5	5.5	17.225			wt	1	0.55	0.51	0.56	0.75	1.2475		wt	0.4319	1.2146	2.81223		Ctrl	3.7	13.5	7.6	5.9	16.33		Ctrl	1	0.510417	0.479167	0.427083	0.552083	1.09635		Ctrl	0.4233	1.2945	3.05811
4.16	18.652	18.6785		140.16	56.0791	157.088			wt	4.6	13.7	7.5	5.5	16.375			wt	1	0.641026	0.435897	0.423077	0.538462	1.13461		wt	0.4832	1.3362	2.76532		Ctrl	4.1	11	6.8	6	14.63		Ctrl	1	0.477273	0.477273	0.488636	0.534091	1.10511		Ctrl	0.3764	1.3112	3.48353
5.89	19.7542	21.0975		141	58.7895	149.077			wt	5.1	13.9	6.8	6.2	16.425			wt	1	0.632911	0.506329	0.607595	0.620253	1.27848		wt	0.4675	1.5421	3.29861		Ctrl	4	17.3	9.7	5.7	19.78		Ctrl	1	0.576471	0.517647	0.564706	0.611765	1.23235		Ctrl	0.3516	1.1956	3.40046
7.42	20.8675	22.0785		157.42	49.0795	180.29			wt	4.7	15.5	9.2	6.2	18.925			wt	1	0.564706	0.305882	0.388235	0.682353	1.05		wt	0.4311	1.3759	3.1916		Ctrl	4.2	12.1	6.7	5.4	14.83		Ctrl	1	0.471264	0.413793	0.448276	0.551724	1.0546		Ctrl	0.4729	1.2745	2.69507
5.89	21.33	19.73		162.49	60.19	165.32			wt	5.1	14.1	10	6.3	18.975			wt	1	0.541176	0.447059	0.647059	0.647059	1.22941		wt	0.4923	1.5246	3.09689		Ctrl	4.9	13.9	10.7	6.3	19.35		Ctrl	1	0.530612	0.5	0.479592	0.540816	1.14031		Ctrl	0.5013	1.3081	2.60942
4.36	19.54	18.54		173.92	55.72	173.64			wt	4.3	15.4	9.6	5.3	18.625			wt	1	0.60274	0.369863	0.534247	0.671233	1.17123		wt	0.4917	1.4776	3.00508		Ctrl	3.9	9.3	7.2	4.9	13.48		Ctrl	1	0.534091	0.5	0.5	0.568182	1.15909		Ctrl	0.3746	1.2278	3.27763
6.21	22.17	20.31		150.83		185.53			wt	4.3	17	9.3	5.8	19.45			wt	1	0.580645	0.505376	0.526882	0.569892	1.19893		wt	0.3664	1.1945	3.2601		CKO	3.8	11.5	7.4	6	15.25		CKO	1	0.55	0.53	0.48	0.56	1.17		CKO	0.4274	0.9216	2.15629
									ko	3.8	18.8	13.3	6.5	23.575			ko	1	0.604651	0.44186	0.360465	0.488372	1.07558		ko	0.3719	0.6749	1.81473		CKO	3.9	16.3	9.4	7	19.68		CKO	1	0.473684	0.463158	0.526316	0.557895	1.12105		CKO	0.4517	0.8346	1.84769
									ko	4.3	20	13.7	7.7	25.2			ko	1	0.597826	0.521739	0.576087	0.695652	1.27174		ko	0.4225	0.6761	1.60024		CKO	3.9	20.9	12.2	6.7	23.93		CKO	1	0.623656	0.569892	0.505376	0.591398	1.24731		CKO	0.4913	0.9781	1.99084
									ko	3.8	18.6	13.1	6.7	23.425			ko	1	0.554348	0.467391	0.554348	0.597826	1.1875		ko	0.4558	0.6259	1.37319		CKO	4.3	21.5	12.7	6.7	24.7		CKO	1	0.575758	0.555556	0.474747	0.626263	1.2096		CKO	0.3154	0.6041	1.91535
									ko	4.4	21.3	13.4	6.9	25.25			ko	1	0.563218	0.517241	0.551724	0.735632	1.25		ko	0.4916	0.7021	1.42819		CKO	5.2	15.9	9.9	6.4	19.88		CKO	1	0.572917	0.520833	0.510417	0.635417	1.21094		CKO	0.3899	0.7652	1.96256
									ko	3.9	22.5	14.2	5.9	25.825			ko	1	0.5	0.45	0.42	0.55	1.0725		ko	0.4732	0.8342	1.76289		CKO	4.1	17	8.8	5.8	19.03		CKO	1	0.408163	0.367347	0.367347	0.377551	0.92602		CKO	0.4023	0.7966	1.98011
									ko	4.2	20.5	12.8	6.7	24.25			ko	1	0.588235	0.529412	0.588235	0.715686	1.28186		ko	0.3506	0.7396	2.10953		CKO	3.9	16.3	8.5	6.1	18.55		CKO	1	0.46875	0.5625	0.59375	0.708333	1.23958		CKO	0.3916	0.8154	2.08223
									ko	4.6	20.4	10.5	6.9	22.675			ko	1	0.494845	0.505155	0.536082	0.618557	1.17268		ko	0.3819	0.7951	2.08196		CKO	4.1	20.6	16	7.2	26.93		CKO	1	0.45977	0.448276	0.448276	0.528736	1.06035		CKO	0.4259	0.7643	1.79455
									ko	4.3	23.6	13.4	6.6	26.225			ko	1	0.542553	0.531915	0.489362	0.606383	1.18351		ko	0.4265	0.7435	1.74326
									ko	5	20.8	11.2	6.8	23.45			ko	1	0.522727	0.454545	0.443182	0.545455	1.09659		ko	0.4473	0.6954	1.55466
									ko+E2	4.2	18.8	14.6	7.4	25.1			ko+E2	1	0.686747	0.566265	0.590361	0.638554	1.33133		ko+E2	0.3761	0.6348	1.68785
									ko+E2	4.1	18.6	12.8	6.8	23.325			ko+E2	1	0.604651	0.348837	0.476744	0.639535	1.125		ko+E2	0.4128	0.7209	1.74637
									ko+E2	4.6	17.3	11.5	7.2	22.025			ko+E2	1	0.597561	0.402439	0.5	0.585366	1.14634		ko+E2	0.4035	0.7663	1.89913
									ko+E2	3.2	17.9	13	6.4	22.7			ko+E2	1	0.625	0.443182	0.477273	0.590909	1.17046		ko+E2	0.4618	0.9113	1.97337
									ko+E2	4.8	19.5	8.5	5.3	19.975			ko+E2	1	0.561224	0.479592	0.5	0.612245	1.17347		ko+E2	0.4883	0.9744	1.9955
									ko+E2	4.6	18.6	10.9	6.8	22.025			ko+E2	1	0.522222	0.555556	0.422222	0.522222	1.13056		ko+E2	0.3714	0.7954	2.14163
									ko+E2	3.8	19.2	11.5	6.2	22.275			ko+E2	1	0.541176	0.447059	0.482353	0.541176	1.12059		ko+E2	0.4218	0.7512	1.78094
									ko+E2	4.6	19.6	11	6.5	22.45			ko+E2	1	0.606383	0.489362	0.446809	0.62766	1.17819		ko+E2	0.4657	0.9764	2.09663
									ko+E2	5.2	18.4	9.9	7.5	21.675			ko+E2	1	0.588889	0.555556	0.533333	0.688889	1.26111		ko+E2	0.3507	0.6858	1.95552
									ko+E2	4.7	18.6	10.9	6.2	21.75			ko+E2	1	0.532609	0.456522	0.434783	0.586957	1.1087		ko+E2	0.4133	0.7249	1.75393

## Sheet: Fig. 3
Fig. 3a
2.8 mM glucose							2.8 mM glucose
FSH (IU/L)	0	3	10	30	50	100	FSH (IU/L)	0	3	10	30	50	100
WT	1.96	2.72	1.84	2.26	2.98	2.43	KO	1.78	1.63	1.68	1.88	2.36	1.76
	1.94	1.72	1.55	1.57	1.36	1.52		1.44	1.49	1.42	1.64	1.39	1.33
	1.52	1.69	2.63	1.46	1.58	1.47		2.52	2.63	2.82	2.72	2.83	2.78
	1.74	1.49	1.54	1.66	1.84	1.76		1.9	1.57	1.47	1.76	1.68	1.86
	2.66	1.86	2.83	2.96	2.54	2.73		2.32	1.32	2.32	2.22	1.52	2.11
	1.87	1.97	1.68	2.18	1.89	1.77		1.65	1.65	1.83	2.11	1.64	1.95
	2.43	2.36	1.73	1.95	1.76	1.62		1.72	1.98	1.66	1.76	2.15	2.23
	1.69	1.96	2.15	1.87	2.48	2.41		1.47	2.41	2.19	1.93	1.75	2.64
	1.45	1.78	1.59	1.63	1.65	1.96		2.01	1.64	1.57	1.85	2.03	2.11
	2.19	1.65	2.63	2.19	2.43	1.85		1.82	2.02	2.13	1.97	1.82	1.74
16.7 mM glucose							16.7 mM glucose
FSH (IU/L)	0	3	10	30	50	100	FSH (IU/L)	0	3	10	30	50	100
WT	4.26	6.69	7.39	6.13	5.86	3.82	KO	3.12	2.72	2.56	2.86	2.54	2.14
	5.12	4.94	6.94	7.24	6.23	4.55		3.83	4.13	4.27	4.6	4.27	3.86
	4.04	5.42	8.42	5.97	5.55	3.02		2.52	2.69	2.51	2.72	3.02	2.79
	3.76	6.47	6.47	6.05	4.9647	3.64		2.67	3.74	3.28	3.66	3.26	3.06
	4.925	5.072	6.174	6.128	4.752	4.096		2.74	2.87	2.65	3.05	3.05	2.97
	3.389	6.794	6.97	6.071	5.7519	4.825		2.84	3.71	3.16	3.25	3.25	2.54
	4.488	5.2685	7.593	6.292	4.8928	3.88		3.17	2.85	3.33	3.42	4.19	3.08
	5.26	6.2712	6.7304	5.7138	4.5168	3.7222		2.65	2.46	2.74	2.96	3.11	2.96
	4.3371	5.9728	7.1838	6.0568	5.0135	3.9941		2.19	3.19	3.54	3.08	2.65	3
	4.7762	5.568	7.7222	6.5391	4.6566	3.6816		3.23	2.54	2.67	3.18	2.74	3.02
Fig. 3b
Time (min)	WT_0 FSH			WT_10 FSH			WT_100 FSH			Time (min)	KO_0 FSH			KO_10 FSH			KO_100 FSH
15	5.59832	3.49707	6.68758	5.36009	4.72842	5.59245	3.68178	9.16659	5.66141	15	3.96719	4.14076	4.48853	2.08162	2.52177	2.49268	4.13844	4.01588	3.40067
17	4.2427	5.01949	6.75929	4.83324	5.74766	5.15844	7.0253	5.49025	7.98519	17	5.12713	3.02021	4.49701	3.71308	3.92387	1.2179	3.71523	2.55594	4.93901
19	6.07311	6.07556	5.22655	4.58076	5.1273	5.32074	8.31354	5.79186	10.2123	19	3.29865	4.17318	2.53647	3.86323	4.1588	4.25044	3.22519	2.52161	4.99957
21	5.68159	3.50137	4.39883	3.90056	3.89132	5.24604	5.91415	7.30196	7.49293	21	4.18287	4.85629	4.65131	2.96425	4.88386	1.77965	3.24401	5.22832	3.83693
23	5.36167	5.2896	6.40611	4.75847	4.61216	7.57544	9.01707	10.5209	6.6687	23	6.61461	3.33393	4.98104	3.69204	3.68657	2.82063	1.71159	3.21733	3.74416
25	5.36147	4.93858	5.01601	2.90799	5.37367	5.02604	8.14868	7.11148	7.18992	25	4.67853	4.48008	3.52936	2.71189	2.66314	1.27892	2.86915	3.86201	3.93268
27	6.30694	6.68093	8.73416	5.95588	4.99057	4.86012	7.45035	4.75153	9.583	27	1.70078	3.13198	3.86476	3.06189	2.73008	1.79745	3.76747	2.24224	2.45075
29	8.27834	7.6838	5.07088	4.64039	4.10613	6.79503	15.4477	11.3192	14.9207	29	15.7992	16.2123	15.7304	17.3493	19.8045	18.7667	19.7934	19.9339	19.1624
31	54.8088	53.9421	52.1655	69.801	64.0301	57.9108	54.6535	46.2162	46.0418	31	28.6121	25.5143	29.3432	28.1968	26.4957	26.3671	31.4089	29.303	28.854
33	33.3093	36.9045	35.935	54.7249	61.07	54.4006	26.3279	32.0263	20.3938	33	18.9986	18.015	20.5638	21.4352	17.6264	19.4984	17.2528	18.5274
35	30.5719	34.3399	26.0357	46.5727	54.1447	50.3423	19.4448	22.2976	16.98	35	17.3866	15.9441	12.757	12.6311	13.6332	13.2539	9.9734	11.5329	12.3842
37	29.5381	27.7767	32.9033	35.0724	32.7056	37.8317	14.9871	21.013	17.97	37	10.5209	11.3196	10.0658	10.2733	10.1428	9.2733	8.60449	10.2365	12.3702
38	27.1165	24.8776	24.192	31.7804	27.9406	32.8808	14.0664	15.2005	14.4742	38	9.8254	7.9913	8.91968	10.5373	9.9791	10.2446	8.90095	5.73929	6.0694
40	22.387	23.1106	18.9511	26.3831	30.7429	26.5791	13.0976	13.3348	11.5232	40	7.13758	8.84726	7.16334	12.7747	13.2215	9.2371	5.91869	4.9928	3.91924
42	16.7668	16.2762	20.9715	30.4237	30.3033	23.5337	14.7474	11.8191	12.1944	42	7.75944	7.14899	9.7499	8.9382	10.8649	10.7284	7.55441	4.67205	3.2355
44	16.5293	14.7195	17.9951	24.1891	23.6673	23.1247	10.7773	12.7253	13.7767	44	8.28697	7.48672	7.06968	8.645	9.50296	10.649	3.82044	6.58804	5.01049
46	11.0289	17.2853	15.5673	21.24	17.7559	20.1858	12.9382	11.0217	8.27579	46	6.68109	7.94277	6.13289	8.00568	10.3338	8.80554	5.30823	5.70267	7.15276
48	14.9154	13.47	13.997	19.8177	23.1176	16.0358	14.9895	10.8497	9.47561	48	6.96944	6.82204	5.91857	8.48444	9.2696	8.64046	3.9104	5.00402	4.76615
50	14.8749	17.1896	14.4468	22.6401	20.7035	21.9337	11.3145	10.5456	12.7719	50	7.48155	5.97763	6.45101	8.13448	6.73112	11.9399	6.37085	7.83301	3.77792
52	14.209	11.4228	13.5878	22.1215	21.1206	23.9096	14.5654	13.4106	11.8698	52	6.58568	7.37375	6.85826	7.98599	7.84977	6.30804	6.31797	4.21608	5.87224
54	14.1865	13.3164	13.7502	20.7347	20.3212	17.9829	9.55142	13.4994	15.0972	54	5.46528	8.36636	7.66017	10.7868	9.96822	9.72077	5.2297	6.26563	4.70404
56	9.11875	12.4773	14.1567	15.5056	15.2296	14.0497	8.6398	10.4559	7.22194	56	6.20926	6.10218	5.55721	7.22294	5.05093	7.1516	5.54671	4.09601	6.65796
58	7.90687	6.93284	11.5727	13.3725	10.3331	8.64867	6.67276	7.99002	9.42352	58	6.74532	6.74071	6.19796	3.39457	6.43137	4.99147	5.27761	5.75384	3.02615
60	6.42144	5.64872	8.33638	9.21477	8.67993	7.22307	10.0946	6.14983	5.55131	60	5.02844	4.62809	5.31328	3.724	4.88386	4.75585	2.47802	4.33842	2.07386
62	4.89595	6.9683	7.08333	7.24374	6.01816	5.54378	7.99501	6.30881	8.42453	62	4.46398	3.87583	5.33791	4.30476	4.8342	4.60077	3.65804	4.58269	2.91155
64	8.16403	4.56827	4.28674	6.68654	5.71122	5.27989	8.30353	10.9959	6.35319	64	3.41149	4.64549	3.81439	3.11511	2.99197	4.30674	1.69196	1.41732	3.67938
66	4.05248	6.9407	5.13176	5.43024	4.9846	6.16398	6.62217	7.6239	9.06449	66	5.32878	3.45898	4.47763	3.93501	3.03503	3.76093	4.66511	2.89611	1.98522
68	6.91565	5.11916	4.77191	5.02475	4.47959	3.36247	7.00816	7.07911	9.85441	68	3.44022	3.86227	2.14793	2.91704	3.70811	2.65882	4.52371	3.61487	2.2556
70	6.00025	5.30321	4.84537	4.11998	6.34815	5.79361	6.60202	8.82669	7.50293	70	2.54974	4.47207	5.09414	3.37563	2.86032	2.02996	3.87913	2.29335	2.00711
72	6.71644	4.46166	4.35963	5.06871	5.87113	3.42085	7.48808	8.77854	8.13605	72	4.1587	3.27557	3.94283	4.00926	3.53033	1.5533	4.37706	3.37959	2.94267
74	6.71669	7.4289	7.34187	6.5369	6.13915	4.7328	5.99845	8.35015	10.4441	74	6.05258	5.7622	4.08751	3.03949	2.79881	2.8957	3.00112	2.85481	3.93656

## Sheet: Fig. 4
Fig 4b-FSH				Fig 4b-E2				Fig 4c-GTT and AUC							Fig 4d-ITT and AUC								Fig 2e-blood insulin
Sham	OGF	OGFE		Sham	OGF	OGFE			0 min	30 min	60 min	120 min	AUC			0 min	30 min	60 min	90 min	120 min	AUC			0 min	30 min	fold change
9.3	14.2	15.53		119.6	35.89	148.2		Sham	3.7	13.8	9.2	5.7	17.6		Sham	1	0.567901	0.37037	0.419753	0.604938	1.08025		Sham	0.306	0.702	2.29412
8.54	14.43	17.2		190.94	42.37	157.63		Sham	4.2	17	10.3	6.8	20.7		Sham	1	0.597403	0.480519	0.402597	0.467532	1.10714		Sham	0.4164	1.0848	2.60519
5.82	24.12	23.06		201.42	59.21	159.3		Sham	4.3	17	10.5	7.2	21.1		Sham	1	0.525	0.45	0.4625	0.6	1.11875		Sham	0.4068	0.8052	1.97935
6.57	19.04	19.2		133.47	63.23	164.54		Sham	4.3	16.6	9.2	6.2	19.4		Sham	1	0.589744	0.294872	0.282051	0.461538	0.948718		Sham	0.457857	1.13084	2.46986
4.56	21.42	14.9		140.26	46.53	132.8		Sham	4.3	16.1	9.3	6	19.1		Sham	1	0.5875	0.3375	0.3625	0.425	1		Sham	0.505673	0.957928	1.89436
5.89	22.63	14.3		141	58.62	170.3		Sham	4.8	16.3	10	6.9	20.3		Sham	1	0.566265	0.433735	0.554217	0.650602	1.18976		Sham	0.37908	1.05644	2.78685
7.82	15.37	15.2		157.42	36.16	172.5		Sham	4.5	18.6	11.8	7.5	23		Sham	1	0.550562	0.426966	0.382022	0.393258	1.02809		Sham	0.426754	1.00103	2.34567
	16.29				55	154.6		OGF	4.8	21.4	13.5	7.1	25.6		OGF	1	0.52381	0.27381	0.404762	0.630952	1.00893		OGF	0.4164	0.5256	1.26225
								OGF	4.9	23.8	15.6	9.3	29.5		OGF	1	0.488636	0.340909	0.5	0.556818	1.05398		OGF	0.3276	0.4908	1.49817
								OGF	4.3	23.9	18.4	9.4	31.5		OGF	1	0.555556	0.366667	0.522222	0.555556	1.11111		OGF	0.39	0.5264	1.34974
								OGF	4.2	22.5	15.2	8.3	27.9		OGF	1	0.546512	0.313953	0.383721	0.5	0.997093		OGF	0.468	0.5232	1.11795
								OGF	4.3	23.1	15.3	6.7	27.5		OGF	1	0.535354	0.252525	0.222222	0.343434	0.840909		OGF	0.5532	0.724403	1.30948
								OGF	4.2	22.9	15.3	8.4	28.2		OGF	1	0.2875	0.3	0.4	0.575	0.8875		OGF	0.3856	0.500852	1.29889
								OGF	3.9	18.2	11	6.5	21.6		OGF	1	0.611111	0.277778	0.377778	0.522222	1.01389		OGF	0.438	0.522822	1.19366
								OGF	4.1	24.1	15.1	9	28.9		OGFE	1	0.539216	0.27451	0.362745	0.460784	0.953431		OGFE	0.389784	0.578412	1.48393
								OGFE	4	19.9	14.1	7	25		OGFE	1	0.659091	0.363636	0.386364	0.534091	1.08807		OGFE	0.429729	0.766386	1.78342
								OGFE	4.3	19.3	13.1	7	24.1		OGFE	1	0.634146	0.402439	0.585366	0.670732	1.22866		OGFE	0.50974	0.824733	1.61795
								OGFE	4.1	17	11	5.9	20.7		OGFE	1	0.551724	0.344828	0.494253	0.689655	1.11782		OGFE	0.512936	0.76228	1.48611
								OGFE	4.3	17.9	12.7	8.3	23.7		OGFE	1	0.547619	0.238095	0.261905	0.428571	0.880952		OGFE	0.368997	0.579229	1.56974
								OGFE	4.2	21.2	13	7.5	25.2		OGFE	1	0.465909	0.329545	0.534091	0.613636	1.06818		OGFE	0.45842	0.732394	1.59765
								OGFE	4.4	20.9	16	8.7	27.9										OGFE	0.307864	0.509998	1.65657
																							OGFE	0.38264	0.613269	1.60273

## Sheet: Fig. 5
Fig. 5a																Fig. 5b	cAMP							Fig. 5d								Fig. 5f							Fig. 5g							Fig. 5h
2.8 mM glucose							2.8 mM glucose									FSH (IU/L)	0	3	10	30	50	100		2.8 mM glucose								0 IU/L FSH							10 IU/L FSH							100 IU/L FSH
FSH (IU/L)	0	3	10	30	50	100	FSH (IU/L)	0	3	10	30	50	100				3.76e-08	6.54e-08	1.21e-07	7.66e-08	5.81e-08	3.46e-08		FSH (IU/L)	0	0	10	10	100	100		2.8 mM glucose		16.7 mM glucose		cAMP			2.8 mM glucose		16.7 mM glucose		cAMP			2.8 mM glucose		16.7 mM glucose
NC	49.97	47.62	45.34	53.19	50.22	33.33	RNAi	47.8	23.73	36.83	26.53	26.53	24.15				2.97e-08	7.87e-08	6.85e-08	6.88e-08	7.34e-08	1.34e-08			DMSO	H89	DMSO	H89	DMSO	H89		Vehicle	NF449	Vehicle	NF449	Vehicle	NF449		Vehicle	NF449	Vehicle	NF449	Vehicle	NF449		Vehicle	NF449	Vehicle	NF449
	24.43	23.34	55.55	42.41	36.42	51.25		31.44	27.66	29.42	19.42	49.94	41.27				4.66e-08	5.73e-08	6.24e-08	7.25e-08	6.46e-08	1.12e-08			50.86	46.29	55.62	46.57	52.63	52.03		41.25	29.28	161.66	140.02	3.23103e-08	2.04889e-08		37.62	44.03	159.51	110.05	9.77872e-08	5.77872e-08		56.15	66.35	130.18	90.15
	30.58	38.62	38.63	36.63	26.86	26.86		25.23	25.23	27.28	35.45	25.66	25.66				2.14e-08	5.2e-08	6.7e-08	5.7e-08	5.21e-08	4.19e-08			47.69	31.06	50.18	40.19	50.61	39.72		23.19	43.24	145.5	125.36	4.23327e-08	3.7199e-08		49.34	68.99	180.64	143.13	8.09858e-08	4.09858e-08		60.55	32.42	112.02	88
	35.21	45.59	21.54	20.27	31.82	40.29		19.68	19.68	33.47	23.26	22.32	50.02				3.56e-08	5.54e-08	1.19e-07	7.43e-08	5.81e-08	3.46e-08			39.16	38.72	49.63	50.26	48.33	47.83		33.55	20.23	136.11	108.43	2.65624e-08	2.22103e-08		69.12	41.23	191.3	157.11	8.71045e-08	4.71045e-08		48.38	46.28	108.56	101.51
	20.17	27.9	39.83	39.83	19.63	30.17		23.55	52.32	38.32	45.32	38.33	23.76				3.97e-08	5.87e-08	7.99e-08	6.06e-08	7.34e-08	2.38e-08			49.83	48.93	37.45	52.39	54.62	48.97		66.79	39.12	129.58	159.15	2.15624e-08	1.94694e-08		23.05	36.68	129.87	105.8	6.90326e-08	4.90326e-08		28.06	55.72	141.59	125.82
	39.3256	50.8	35.2302	33.73	42.83	34.963		40.02	34.05	44.15	44.19	27.58	54.19				4.16e-08	5.91e-08	6.24e-08	6.88e-08	5.25e-08	1.92e-08			48.21	50.31	46.28	47.88	40.16	43.32		36.2	62.27	106.33	116.24				62.14	22.15	190	145.22				70.83	27.18	148.93	112.65
	36.5148	55.09	43.9541	38.66	49.42	46.8613		51.36	48.13	38	38.54	51.36	37.23				2.17e-08	6.3e-08	6.7e-08	7.34e-08	5.03e-08	4.09e-08		16.7 mM glucose
	48.4175	27.23	34.8074	42.23	37.28	31.3015		38.43	56.11	54.51	39.13	47.93	24.65				3.26e-08	6.54e-08	1.31e-07	5.5e-08	5.14e-08	3.48e-08		FSH (IU/L)	0	0	10	10	100	100
	30.9378	39.12	49.4222	29.68	43.47	41.8407		39.15	66.8	58.82	47.21	36.8	33.71				2.17e-08	6.37e-08	8.09e-08	6.43e-08	5.81e-08	4.39e-08			DMSO	H89	DMSO	H89	DMSO	H89		Fig. 5i							Fig. 5j							Fig. 5k
	39.2908	46.65	38.8863	52.32	48.32	39.5928		46.24	39.22	56.65	46.52	43.82	49.49												153.79	58.65	192.76	44.85	121.73	64.79		0 IU/L FSH							10 IU/L FSH							100 IU/L FSH
16.7 mM glucose							16.7 mM glucose									Fig. 5c	PKA								148.72	41.79	154.87	58.66	158.25	48.53		2.8 mM glucose		16.7 mM glucose		cAMP			2.8 mM glucose		16.7 mM glucose		cAMP			2.8 mM glucose		16.7 mM glucose
FSH (IU/L)	0	3	10	30	50	100	FSH (IU/L)	0	3	10	30	50	100			FSH (IU/L)	0	3	10	30	50	100			126.21	68.72	163.92	46.57	139.66	60.21		Vehicle	PTX	Vehicle	PTX	Vehicle	PTX		Vehicle	PTX	Vehicle	PTX	Vehicle	PTX		Vehicle	PTX	Vehicle	PTX
NC	74.67	131.69	137.39	109.16	109.36	85.19	RNAi	83.22	69.72	59.56	82.86	86.54	92.04				1	1.05042	1.79832	1.52941	1.34454	0.672269			131.97	39.65	160.82	65.38	147.52	55.46		51.25	39.23	167.62	124.03	3.23103e-08	2.04889e-08		179.54	160.9	159.51	176.08	7.77872e-08	9.07872e-08		46.27	56.86	102.18	182.95
	105.55	110.87	149.47	138.59	121.85	92.26		63.54	98.13	63.27	62.6	64.27	73.25				1	1.50435	2.03478	2.13913	1.51304	1.09913			98.57	48.57	182.09	62.76	129.94	51.73		27.19	43.28	139.34	148.99	4.23327e-08	4.7199e-08		135.2	145.96	190.64	143.19	6.59858e-08	7.69858e-08		60.55	47.39	151.02	178.46
	126.08	146.23	164.07	124.01	107.82	102.67		72.52	112.69	80.51	106.72	63.12	81.19				1	1.74454	2.67382	1.68927	1.2793	1.17565										23.55	60.27	163.12	131.23	2.65624e-08	3.22103e-08		140.19	129.04	191.3	197.17	7.71045e-08	8.71045e-08		28.96	26.12	127.56	185.21
	86.71	129.927	142.11	121.05	119.55	63.05		82.16	73.74	105.28	73.66	75.69	111.06				1	1.64465	1.50294	1.74692	1.47396	0.867285										40.79	28.14	143.05	166.68	2.15624e-08	3.94694e-08		121.28	180.15	129.87	169.8	8.90326e-08	8.60326e-08		70.03	65.23	136.59	140.83
	80.48	152.107	184.46	117.25	108.16	71.12		99.44	87.87	82.65	95.05	101.05	60.97				1	1.47265	2.5743	1.68763	1.17277	0.907649										60.2	22.22	129.14	142.15				114.02	137.14	180	195.25				60.78	32.74	112.93	162.65
	128.08	133.273	161.55	137.937	100.56	102.18		79.63	85.63	96.74	78.99	107.47	102.34				1	1.15042	1.79832	1.42941	1.44454	0.672269
	121.71	138.998	133.87	124.893	111.22	121.02		82.19	103.76	93.81	84.51	95.93	79.54				1	1.60435	2.43478	2.03913	1.62304	1.18913
	96.33	105.228	172.23	133.476	126.26	127.56		93.54	110.73	75.62	109.87	88.19	98.16				1	1.44454	1.97382	1.58927	1.5793	1.03565
	114.183	145.134	139.782	141.14	122.17	108.56		76.86	65.41	87.19	85.93	76.32	96.43				1	1.54465	1.60294	1.84692	1.33396	0.867285
	112.02	136.59	151.02	121.59	128.93	112.93		98.51	82.54	106.26	97.48	111.55	80.15				1	1.37265	2.67429	1.58763	1.27276	0.907649
Fig. 5e
Time (s)	10 IU/L FSH										0 IU/L FSH										100 IU/L FSH
1	1.00544	1.01048	1.01105	1.01062	1.05459	0.734978	1.02852	1.06325	1.02146	1.02689	1.0581	0.979505	1.032	1.01258	1.04608	1.00307	0.984229	1.0074	0.987265	1.02725	1.01805	0.995432	1.02876	1.0012	1.03742	0.950903	1.07757	1.01389	1.00306
2	1.04113	0.999551	0.971097	1.0096	1.00656	0.852717	1.07267	1.04734	1.03325	0.936936	1.03278	1.02733	1.07982	0.97238	1.03706	1.0245	1.0492	1.02387	1.00188	1.02555	0.993882	0.958784	0.986496	0.961348	0.961708	0.93345	0.979476	1.02026	0.967671
3	1.0044	0.98448	0.984359	1.00524	0.984795	0.902666	1.10795	1.01165	1.03176	0.979979	0.987078	1.02038	1.00278	0.948028	0.948549	0.984746	0.964134	1.08337	1.01522	0.998	1.0234	1.03576	1.05395	1.02231	1.06074	0.934965	1.01764	0.996572	0.946124
4	0.994465	0.966527	1.00782	1.00895	0.99793	0.888598	1.04469	0.987781	1.05654	0.986187	0.912363	0.954531	0.939867	0.987275	0.969367	0.946797	0.952601	1.02298	0.947264	0.963991	1.09888	0.989239	0.951676	1.08947	0.966096	0.943896	0.953159	0.982201	1.00036
5	0.998034	1.00567	1.01407	1.02117	0.970654	0.93577	1.06086	1.03087	1.00026	1.02032	0.98899	0.987904	0.982515	0.987524	1.02844	0.95812	0.975917	0.995045	0.903879	0.93547	1.02272	0.971131	0.996214	1.02547	1.00709	1.00558	1.02134	0.98648	1.00087							3.23103	2.04889						7.77872	9.07872
6	0.980357	1.03311	1.0452	1.0048	0.96222	1.0865	0.997325	1.01773	0.986096	0.993392	0.970751	0.898916	0.963273	0.972412	1.00635	1.01086	1.00153	1.03392	1.00967	0.993895	0.963679	0.988276	0.982844	1.00109	0.991916	0.945888	0.983685	1.00753	1.03012							4.23327	4.7199						6.59858	7.69858
7	1.01166	1.02687	1.0224	0.994015	0.968367	1.00848	1.04999	0.986852	0.995209	1.10952	0.958658	0.921296	1.00885	0.948064	1.00254	0.993548	1.06477	1.00644	0.969302	0.969249	1.04875	1.0208	1.02734	1.01324	1.02436	1.03912	1.02725	0.99225	0.99029							2.65624	3.22103						7.71045	8.71045
8	0.980148	1.00907	1.02215	1.00445	1.02006	1.03598	0.985276	1.01864	0.960754	1.08075	1.00996	1.02616	1.05962	1.01311	0.964383	0.97808	0.967053	1.03068	1.06473	1.03209	0.973934	0.961561	0.990447	0.956266	1.01087	0.959639	0.999545	1.00663	0.997677							2.15624	3.94694						8.90326	8.60326
9	1.01517	0.977019	1.00674	0.998254	1.08019	1.11527	0.984939	1.00414	0.973075	1.04394	1.00619	1.02382	0.966592	0.987881	1.02396	1.05667	1.04269	1.00852	1.042	1.0172	0.975213	0.965264	0.927894	1.00318	0.951649	0.998362	0.940111	0.978921	0.942116
10	1.01877	0.985033	1.02662	1.03248	1.02442	1.02088	1.01188	1.0218	0.992415	1.03975	0.97009	1.01108	1.01202	0.969781	0.997256	0.988403	0.968337	0.988215	1.00346	0.999182	1.00995	1.03932	1.0218	1.04587	1.12321	0.952768	0.94113	1.02722	1.03315
11	0.962975	0.946671	1.00361	0.980107	0.990203	1.15335	1.02098	0.973894	1.03982	1.00007	1.04445	1.0562	0.989116	0.990532	0.9843	1.01022	1.02015	0.955159	0.951662	1.03174	0.951957	0.984349	0.977944	0.97783	0.954499	1.04945	1.02994	1.03296	0.981609
12	0.985103	0.923619	0.993182	0.981161	0.986265	1.07239	0.931982	0.936126	0.943087	0.870457	1.01307	1.02639	1.00987	1.0424	0.995941	1.03109	1.04427	1.02306	1.03632	1.0683	0.985055	1.02274	1.01595	0.998112	1.01251	1.03251	0.990289	0.923066	0.977421
13	0.98705	0.986068	0.975849	0.977414	0.97195	1.06067	0.92903	1.00014	1.01804	0.923433	1.07282	1.08381	1.03438	1.00161	0.970406	1.03529	0.999016	1.03784	1.01802	0.962084	0.969155	1.0369	0.997951	0.970709	0.889612	1.01338	0.951774	1.00045	1.00296
14	1.01095	1.00171	0.973386	0.991717	0.97046	1.04199	0.902455	0.96611	1.00379	1.00235	0.977119	0.955836	0.947635	1.09611	1.04481	1.01461	0.997471	0.891662	1.00122	1.00179	0.998503	1.02755	1.08345	1.0057	0.959539	1.0445	1.05762	1.06811	1.03507
15	1.02157	1.06252	0.938581	0.972872	1.00797	1.04187	0.95638	0.971797	0.920865	0.981643	0.991913	1.00805	0.975239	1.02334	0.974243	0.97617	0.953351	0.960104	0.960503	0.935325	0.96372	1.04145	0.995653	0.964436	1.00089	1.12953	1.05466	0.994873	1.01737
16	0.982778	1.0816	1.0039	1.00714	1.00336	1.04788	0.915065	0.961887	1.02358	1.00438	1.00567	1.01878	0.996426	1.04698	1.00632	0.987844	1.01528	0.931747	1.08761	1.03889	1.00316	0.961439	0.961644	0.963765	1.0479	1.06606	0.974822	0.968579	1.07414
17	1.03709	1.04293	0.942964	1.01261	1.00696	1.14858	0.880104	0.986027	0.959362	0.949083	1.01803	0.994045	1.00016	1.10563	1.06082	1.05615	1.03701	0.99685	1.07328	1.02672	1.00524	1.02646	0.93978	0.979848	0.958398	1.15408	1.0215	0.996415	1.05067
18	0.957596	1.044	0.949294	1.07891	0.964208	1.30252	0.985164	1.01377	1.09336	1.06697	1.00199	0.996809	0.985751	1.0301	1.01453	1.02209	0.999697	1.03672	1.09747	1.09133	0.972749	1.02805	0.993574	0.911975	1.05665	1.11156	1.01141	0.957506	1.00455
19	0.920755	1.05924	0.928369	1.01073	0.990733	1.18868	0.882577	1.00117	1.06592	0.965718	1.00709	1.07103	1.04961	1.06083	1.00647	1.01005	0.980937	0.935306	1.05605	1.05864	1.05774	1.00539	1.14191	0.851157	1.14449	1.13699	1.01755	1.0489	1.19731
20	1.00455	1.03459	0.956819	1.03594	0.99713	1.28659	0.907915	1.00198	1.03702	0.966488	1.11537	1.1184	1.03265	1.03634	0.982602	0.976037	1.08712	1.01828	1.06835	1.055	1.08507	0.985323	1.04259	0.829334	1.02424	1.13666	0.991681	0.945262	1.15618
21	0.978532	1.04146	0.972251	1.04818	0.989716	1.39453	0.963767	1.0315	1.05716	1.00863	1.0572	1.00796	1.00648	1.12353	1.06989	1.03115	1.0389	1.07504	1.0649	1.06232	1.06065	1.00276	1.14526	0.93594	1.10407	1.2376	1.01203	1.02212	1.18959
22	0.978027	1.08859	0.961596	0.970784	0.983966	1.28816	0.927503	1.03696	1.04556	0.988694	1.05731	1.05991	1.12664	1.15313	1.02308	1.09638	1.15221	1.04821	1.04051	1.06177	1.06565	1.05245	1.15318	0.914671	1.13498	1.22412	1.02733	1.0149	1.23113
23	0.992253	1.06677	0.973918	0.976843	0.987468	1.29786	0.870263	1.0209	1.02293	0.97347	1.06721	1.13514	1.17162	1.10076	1.01522	1.0332	1.0453	0.969977	1.1349	1.11484	1.0637	1.05371	1.21004	0.929138	1.12434	1.19744	1.11287	1.0048	1.17379
24	0.952847	1.15229	0.965922	0.973025	0.93509	1.34398	0.88874	1.06847	1.00786	0.985674	1.00809	1.16532	1.15894	1.194	0.978718	1.04139	1.14001	1.0438	1.16427	1.10327	1.04492	1.02782	1.16124	0.90384	1.04676	1.17056	1.04576	1.02538	1.16894
25	0.98208	1.11392	0.993947	1.00591	1.02831	1.45973	0.921361	1.02763	1.16237	1.0038	1.09907	1.17603	1.0788	1.19204	1.06805	1.1871	1.10759	1.04911	1.12708	1.15861	1.09217	1.04516	1.13992	0.983965	1.09939	1.22396	1.0614	0.995986	1.21202
26	0.932862	1.13676	0.944859	0.943781	0.999211	1.35652	0.907358	1.00348	1.08991	0.982247	1.10975	1.16599	1.01557	1.11913	0.996431	1.10814	1.11939	1.07039	1.16025	1.12229	1.08712	1.00109	1.18997	0.989719	1.07228	1.19682	1.02978	0.899968	1.11049
27	0.963001	1.16587	0.976442	0.993599	0.957473	1.44576	0.958985	1.06045	1.04094	1.00229	1.1818	1.11418	1.07998	1.19352	1.06474	1.11251	1.09325	1.06984	1.04238	1.11258	1.08021	1.01886	1.07197	0.955312	1.10512	1.13823	1.04911	1.03133	1.24626
28	0.982133	1.19431	1.01406	1.02491	0.952746	1.4534	0.936964	1.0736	1.06935	1.07552	1.13472	1.20106	1.06401	1.17488	1.07469	1.1053	1.08832	1.08258	1.1007	1.14351	1.07336	1.02196	1.11138	0.944564	1.12921	1.17297	1.02564	0.96994	1.19257
29	0.983356	1.38103	0.930446	0.960965	0.941607	1.47894	0.956114	1.03585	1.02724	1.04428	1.1377	1.16375	1.07029	1.16546	1.04358	1.09151	1.09679	0.973356	1.03858	1.10459	1.07353	1.00731	1.19078	0.967609	1.07847	1.12897	1.00992	0.989336	1.19377
30	0.943669	1.25748	0.963951	0.936383	0.969886	1.45803	0.850968	1.05693	1.00278	1.11066	1.12083	1.17494	1.0074	1.1821	1.04623	1.10966	1.10979	1.04833	1.14971	1.15763	1.05061	0.939025	1.08774	0.9186	1.02133	1.1108	0.93731	0.921707	1.13515
31	1.04909	1.13528	1.04659	0.994692	0.987158	1.72611	0.968579	1.03943	1.08068	1.07193	1.14616	1.21161	1.06427	1.16694	1.00581	1.07588	1.09137	1.04782	1.08585	1.12146	1.0654	1.03155	1.19985	0.997608	1.08728	1.11125	1.00092	0.986218	1.15486
32	0.928859	1.08875	0.988267	1.0592	0.976734	1.47054	0.928401	1.05477	1.01344	1.04079	1.13148	1.08345	0.986421	1.1186	0.978614	1.09184	1.04215	1.08694	1.0374	1.07399	1.0335	1.06045	1.13517	1.00572	1.1145	1.1804	1.01283	0.926131	1.1737
33	0.950805	1.09068	0.988532	1.04313	0.977224	1.7571	0.938897	1.06077	1.09447	1.08803	1.07141	1.20368	1.05879	1.18878	1.02063	1.14072	1.04618	1.05684	1.1525	1.13544	1.04485	1.01927	1.10331	0.948376	1.03237	1.08069	1.00184	0.934996	1.05982
34	0.999863	1.10189	0.978927	1.02169	0.959802	1.65	0.971393	1.06247	1.06156	1.05695	1.04804	1.23485	1.03491	1.15465	1.01409	1.09627	1.11562	1.0819	1.18002	1.15926	1.09591	1.06305	1.16149	1.02679	0.980765	1.15612	0.996964	0.916305	1.05048
35	0.984341	1.11751	1.01211	0.958887	0.941532	1.71157	0.923783	1.10218	1.03386	1.05033	1.14812	1.24776	1.04531	1.15481	1.01292	1.10321	1.0509	1.14669	1.05966	1.09811	1.04872	1.13503	1.17763	0.909776	1.06356	1.13226	0.985304	0.954371	1.18304
36	0.971061	1.1938	1.00631	0.919764	0.897413	1.64609	0.919676	1.1121	1.03464	1.10543	1.11872	1.30455	1.06584	1.19088	1.00194	1.12318	1.06423	1.11751	1.10433	1.12403	1.1178	1.07613	1.0732	1.04049	0.969343	1.14971	1.00096	0.963745	1.16364
37	0.970929	1.2521	0.998189	0.993698	0.953928	1.60484	0.900434	1.13183	1.06795	1.08021	1.12515	1.20038	1.01995	1.20503	0.986062	1.11242	1.05233	1.11589	1.07785	1.16678	1.04956	1.04439	1.01126	0.985628	1.03034	1.12808	1.02371	0.96364	1.09916
38	0.987787	1.57797	1.00239	0.972529	0.899051	1.71025	1.00766	1.07268	1.04595	1.04672	1.08553	1.17547	1.08761	1.23048	0.955626	1.12063	1.00471	1.08929	1.17468	1.1774	1.07692	1.13582	1.12323	1.03619	1.0297	1.1288	1.00751	0.947441	1.08039
39	0.950239	1.46055	0.940104	0.962767	0.880004	1.54245	0.90201	1.05468	1.02721	1.04444	1.11821	1.20623	1.09766	1.22083	0.998965	1.23144	1.08143	1.09617	1.12853	1.14929	1.05172	1.01232	1.09284	1.03941	1.15929	1.15283	1.04126	1.03449	1.1965
40	1.05827	1.58284	1.02798	1.03715	0.94681	1.71304	0.979546	1.08615	1.11681	1.12974	1.11677	1.12985	1.05278	1.19181	0.951042	1.15572	1.00749	1.02428	1.03675	1.06317	1.05368	1.02843	1.09008	1.01107	1.06104	1.1704	1.01828	1.00311	1.22558
41	1.01681	1.53827	0.97352	0.983396	1.00723	1.65966	0.976176	1.07338	1.14601	1.03012	1.04137	1.21277	0.992027	1.15409	0.92336	1.09937	1.02123	1.12196	1.12616	1.12952	0.995659	1.0286	1.08194	0.949075	1.07041	1.11948	0.957596	0.988352	1.14839
42	1.03361	1.79925	0.995318	1.02901	0.919181	1.63595	0.902777	1.04217	0.995984	1.09488	1.08007	1.24767	1.05298	1.16062	0.984536	1.14512	1.03959	1.09743	1.05797	1.11981	1.05156	0.998406	1.03997	1.01941	1.08537	1.14005	0.957333	0.996415	1.17604
43	1.03885	1.8177	0.939777	1.0049	0.914259	1.62357	0.933435	1.11963	1.12719	1.07291	1.08625	1.26025	1.04659	1.16639	0.942064	1.06695	1.01538	1.09766	0.97292	1.01489	1.05198	1.14772	1.09284	1.00662	1.08551	1.18976	0.965003	0.967843	1.2075
44	1.03836	1.63312	0.930854	1.0411	0.941173	1.67527	1.03759	1.00086	1.07678	1.00096	1.12475	1.2827	1.06616	1.19057	1.03981	1.17802	1.03613	1.12313	1.13023	1.12989	1.11154	1.02891	1.0937	1.107	1.04768	1.04946	0.885959	1.02615	1.22916
45	1.036	1.56113	0.957784	1.01007	0.89407	1.65218	1.13611	1.08557	1.08687	1.02925	1.05877	1.29144	1.0231	1.218	0.982898	1.15955	1.02298	1.01542	1.09815	1.1045	1.08341	1.11734	1.06871	1.13877	1.15846	1.10712	0.958089	0.962763	1.21305
46	1.00534	1.61006	0.916395	1.101	0.857928	1.37231	0.899571	1.04937	1.01896	1.01006	1.1498	1.35807	1.06681	1.18917	0.984213	1.14203	1.03669	1.08102	1.07732	1.10121	1.03757	0.993054	1.05022	1.0435	1.00809	1.11898	0.964176	0.975391	1.15633
47	1.04854	1.6311	0.966163	1.20713	0.890286	1.48849	0.920716	1.07391	1.03035	0.984879	1.04555	1.22955	0.97525	1.20784	0.883561	1.06638	1.01073	0.986803	1.1259	1.13944	1.06944	1.06052	1.12679	1.08713	1.09394	1.12824	1.01557	1.06513	1.15128
48	1.05171	2.01448	0.956208	1.15892	0.885068	1.44077	0.909259	1.07201	1.06103	1.03334	1.06564	1.29656	1.07105	1.23707	0.949796	1.15061	1.02782	1.07285	1.10125	1.15402	1.09666	1.06546	1.00116	1.0373	1.07482	1.09863	1.0199	0.999173	1.12576
49	1.03086	1.91474	0.953695	1.39825	0.852699	1.46352	1.00028	1.10065	1.10268	1.05472	0.95306	1.17899	1.0797	1.18525	0.941419	1.09423	1.01431	0.963197	1.05071	0.963622	1.04954	1.06875	1.09609	1.05776	1.03363	1.0906	0.987086	0.999884	1.15824
50	1.0526	2.13107	0.940276	1.13875	0.889992	1.39291	0.944477	1.05665	1.06641	1.037	1.0565	1.21709	1.07243	1.26245	0.976023	1.17009	1.02476	1.03558	1.12312	1.04512	1.01699	0.996946	1.02725	0.99477	1.01479	1.07792	0.986465	0.995788	1.16954
51	1.06455	1.98399	0.948766	1.18735	0.894065	1.38939	1.02433	1.10176	1.11294	1.15659	1.03875	1.24641	1.07725	1.1747	0.902231	1.14519	1.0208	1.06861	1.14244	1.12861	1.0637	1.05625	1.08159	1.00811	1.01324	1.12857	1.00008	1.07587	1.17295
52	1.09178	2.19803	0.832951	1.27742	0.869039	1.35657	0.967688	1.04829	0.945828	1.05282	1.02259	1.1955	1.01662	1.16849	0.891273	1.09735	0.952721	1.03872	1.05889	1.0676	1.0879	1.03713	1.11458	1.03325	0.95967	1.13525	0.937013	1.00388	1.23321
53	1.0117	1.94857	0.939201	1.46656	0.847817	1.32951	0.988468	1.12891	1.06261	1.12742	1.0434	1.3109	1.12109	1.23139	0.979727	1.17301	1.01403	1.10053	1.10469	1.0592	1.07591	1.0393	1.11412	1.00312	0.935987	1.15154	1.00574	0.923837	1.15903
54	1.11607	2.03388	0.895145	1.5945	0.825582	1.47482	1.01275	1.09303	1.09929	1.06687	0.982231	1.17106	1.07831	1.27038	0.919486	1.13824	0.961061	1.01283	1.0955	1.10735	1.0712	1.04395	1.0744	1.00556	0.949915	1.09211	1.0353	1.05896	1.19104
55	0.996116	1.9944	0.931086	1.57957	0.870314	1.50114	1.14821	1.10744	1.10721	1.05845	1.07309	1.25736	1.06731	1.21896	0.911829	1.11858	1.04498	1.05982	1.26113	1.16863	1.05722	1.01142	1.14085	1.05018	1.00457	1.14576	0.968134	0.907242	1.06803
56	1.06279	1.9179	0.92453	1.57177	0.86115	1.40868	1.04375	1.13059	1.01658	1.07913	1.06275	1.33911	1.02177	1.20047	0.916695	1.15975	0.998401	1.103	1.18619	1.14912	1.04085	1.08128	1.1481	1.06272	0.976542	1.1036	0.969	1.00712	1.15734
57	1.04141	1.80816	0.924524	1.52584	0.973298	1.46459	1.16921	1.14337	1.06485	1.05515	1.0607	1.12629	1.05313	1.23587	0.962763	1.10556	0.996555	1.11792	1.17973	1.07865	1.09233	1.13035	1.15492	1.04778	1.03859	1.10677	0.999419	0.98173	1.19592
58	1.12428	1.75517	1.00439	2.02601	0.876055	1.40929	1.25316	1.11163	0.971463	1.09469	0.977802	1.17747	1.10037	1.25006	0.914213	1.14841	0.951112	1.09196	1.11909	1.03874	1.02436	1.08119	1.10065	1.03822	1.03724	1.10978	0.964565	0.99613	1.15121
59	1.06352	1.92979	0.912859	2.06074	0.895438	1.41752	1.35033	1.13287	1.09556	1.10537	1.04152	1.19345	1.0572	1.18571	0.939275	1.13541	1.00583	1.03516	1.15814	1.06302	1.04602	1.05186	1.08142	1.00961	0.973064	1.10147	0.934046	1.01515	1.14935
60	1.03442	1.85605	0.863918	1.92097	0.859861	1.4484	1.44365	1.15346	1.01812	0.996224	1.09489	1.15549	1.05214	1.18115	1.00008	1.18148	0.996126	1.05002	1.20441	1.15846	1.06153	1.07743	1.13528	1.03196	0.972681	1.12826	0.940072	0.989326	1.1422
61	1.06306	1.9295	0.939092	1.95711	0.878045	1.49443	1.29795	1.16129	1.13334	1.12052	0.993995	1.08963	1.01056	1.2422	0.971784	1.15575	0.953641	1.07412	1.14384	1.02998	1.03895	1.06273	1.07729	1.00944	0.98711	1.12142	0.939306	1.01012	1.16806
62	1.16212	1.91856	0.871079	2.4287	0.897594	1.42082	1.34052	1.09603	0.998567	1.20008	1.00274	1.0846	1.03736	1.22133	0.946672	1.14489	0.950694	0.99744	1.14561	1.07089	1.06375	1.07028	1.19642	1.0376	1.05002	1.13117	1.01885	1.02868	1.14826
63	1.09573	2.35513	0.972358	2.48359	0.93452	1.48314	1.53721	1.13002	1.00875	1.24359	1.02581	1.0836	1.09499	1.21944	0.933022	1.09085	0.94952	1.12395	1.13493	1.04457	1.05502	1.04896	1.11649	1.04788	0.988163	1.05505	0.930602	0.932044	1.07237
64	1.15513	1.99835	0.92311	2.55556	0.952041	1.37012	1.39394	1.14259	1.0378	1.19381	0.978425	1.02782	1.06073	1.17806	0.86789	1.05163	0.921102	1.01822	1.12207	1.03431	1.08822	1.03217	1.04181	1.05424	0.959771	1.14679	0.970225	1.02574	1.20973
65	1.09454	2.16269	0.855262	2.65604	0.902064	1.38633	1.78576	1.19253	1.10697	1.06504	1.07198	1.10504	1.02771	1.20745	0.863557	1.0997	0.968413	1.06301	1.11068	1.06414	1.11616	1.01428	1.15169	1.16117	0.933549	1.16574	0.995371	1.01765	1.20385
66	1.13035	2.32354	0.9396	2.78409	0.884582	1.4152	1.69171	1.21151	0.994428	1.1931	1.05031	1.06936	1.11724	1.23121	0.887319	1.16483	0.9696	1.12442	1.12353	1.02426	1.09014	1.05603	1.08257	1.12539	0.936198	1.19056	0.92541	0.941746	1.12597
67	1.1464	2.29754	0.901853	2.99965	0.866012	1.28426	1.644	1.26435	1.07176	1.31436	0.948759	1.01987	1.08824	1.2041	0.889753	1.16593	1.02407	1.10252	1.15791	1.06803	1.06596	1.06131	1.03822	1.04087	0.917939	1.18512	0.930672	0.978337	1.16322
68	1.09374	2.14587	0.884748	2.8098	0.892619	1.23446	1.73375	1.22585	1.05339	1.1289	1.13441	1.09467	1.11038	1.23673	0.854497	1.17933	1.09494	1.21296	1.24177	1.14438	1.09919	1.05852	1.0898	1.1113	0.955348	1.14541	0.907178	1.03805	1.19396
69	1.15037	2.06982	0.862473	2.66938	0.885761	1.32248	2.02646	1.26137	1.12556	1.18531	1.06653	1.19897	1.16592	1.30032	0.883704	1.18961	1.03024	1.15767	1.18796	1.12029	1.09094	0.983958	1.02501	1.09662	0.925643	1.12017	0.887264	0.974072	1.18999
70	1.17079	2.19182	0.934624	2.5612	0.871424	1.2873	2.00966	1.25469	1.02985	1.27034	1.05549	1.16316	1.12173	1.22474	0.791816	1.10285	0.968757	1.05123	1.10368	1.02727	1.08527	1.00799	1.09987	1.06892	0.889049	1.16371	0.899006	0.965095	1.21075
71	1.18904	2.26774	0.917164	2.59244	0.835883	1.33201	1.99706	1.22307	1.04185	1.28111	1.01464	1.13412	1.03169	1.2193	0.835523	1.16948	1.00524	1.08538	1.1152	1.06259	1.12691	0.979473	1.07306	1.09241	0.970533	1.07815	0.909508	0.994942	1.13514
72	1.19408	2.05819	0.833346	2.23483	0.837159	1.30078	1.96236	1.29578	1.07802	1.35867	1.03792	1.04321	1.06591	1.2497	0.885364	1.18831	0.949239	1.06962	1.1444	1.07633	1.09859	1.01391	1.11378	1.06065	0.902552	1.15143	0.910205	1.04188	1.1913
73	1.274	2.14045	0.942408	2.43854	0.841502	1.4495	2.1612	1.25214	1.06523	1.19998	1.06365	0.97076	1.05737	1.21799	0.830428	1.1923	0.945617	1.06645	1.14817	1.01199	1.07003	0.997107	1.15342	1.05749	0.888554	1.16352	0.954996	0.96877	1.154
74	1.23472	2.23172	0.882927	2.40961	0.880021	1.31808	2.01008	1.25075	1.01148	1.22363	0.99435	1.09643	1.09058	1.20176	0.812398	1.14836	0.961385	1.03359	1.15417	0.973894	1.12346	1.15211	1.17825	1.03838	0.900429	1.2561	0.948214	1.04802	1.21104
75	1.22679	2.03908	0.905706	2.43409	0.844097	1.44581	2.13286	1.16327	1.06918	1.26466	1.12018	1.11996	1.09463	1.2101	0.865334	1.1331	0.926228	1.08028	1.14773	1.05457	1.05014	1.03088	1.15179	1.05217	0.989471	1.25245	0.973367	1.01907	1.18815
76	1.30947	2.21178	0.859755	2.15828	0.932704	1.34925	2.07026	1.36521	1.1106	1.47895	1.07809	1.12765	1.11798	1.22296	0.852468	1.15343	0.966935	1.09038	1.16663	1.02061	1.03418	1.00931	1.04972	1.01736	0.86856	1.18253	0.927322	0.984589	1.16017
77	1.27743	1.99991	0.910777	2.12739	0.921524	1.37615	2.35285	1.19133	1.02087	1.26453	1.11546	1.03512	1.15206	1.2218	0.803694	1.07543	0.977321	1.09471	1.13396	1.06104	1.07941	1.03856	1.17243	1.07002	0.918067	1.1985	0.951115	0.975062	1.14607
78	1.62173	2.19722	0.885865	2.0234	0.941243	1.24898	2.15612	1.20872	1.08994	1.34706	1.01867	1.04275	1.08047	1.20894	0.772558	1.07906	0.912845	1.06837	1.08746	1.01164	1.08421	0.994217	1.10182	1.05236	0.940935	1.16745	0.9235	1.0453	1.1921
79	1.66977	1.86824	0.84646	1.89033	0.969175	1.28607	2.06319	1.21146	1.06281	1.35506	1.04378	1.07888	1.08088	1.28628	0.86295	1.08485	0.927934	1.10013	1.1944	1.00688	1.11114	1.01094	1.1804	1.10836	0.910858	1.22078	0.935793	1.03294	1.25667
80	1.88024	2.01764	0.921218	2.07943	0.983896	1.22417	2.32704	1.22426	1.13524	1.44175	1.11538	1.0261	1.10141	1.24691	0.86121	1.13608	0.943518	0.987828	1.06526	0.972039	1.1503	1.08256	1.11043	1.13357	0.960252	1.1627	0.951873	1.12137	1.2414
81	2.33159	2.02184	0.831627	1.91733	0.911458	1.30043	2.42572	1.20488	1.08482	1.50574	1.09301	1.16302	1.14781	1.15741	0.84354	1.09512	0.966394	1.03342	1.0976	1.01175	1.08848	1.07522	1.08107	1.06114	0.952245	1.22327	0.927743	1.02679	1.21222
82	2.49205	2.08638	0.884221	1.92302	0.936543	1.32777	2.39212	1.22267	1.07429	1.37584	1.04438	1.23003	1.12962	1.22744	0.838008	1.11317	0.9367	0.983314	1.11616	0.995559	1.14925	1.00801	1.12803	1.0459	1.01491	1.21823	0.881154	1.03811	1.17175
83	2.64594	1.76502	0.841177	1.84295	0.939817	1.18891	2.33767	1.27231	1.04252	1.68317	1.05442	1.16111	1.14439	1.26074	0.864877	1.09558	0.913305	1.06372	1.12999	1.00169	1.08474	1.04433	1.05793	1.0321	0.938285	1.17489	0.889906	1.05452	1.22864
84	2.43244	1.89741	0.885866	1.8468	0.959159	1.28759	1.97893	1.27739	1.09858	1.56931	1.05898	1.20891	1.15294	1.27091	0.906547	1.09109	0.916448	1.11847	1.14993	1.09482	1.15986	1.03496	1.09292	1.11377	0.921933	1.16123	0.799491	1.04917	1.2254
85	2.83511	1.99768	0.891123	1.75655	0.950589	1.25153	1.98492	1.20504	1.09354	1.4906	1.08643	1.28805	1.12475	1.2019	0.887377	1.12987	0.98835	1.13461	1.07658	1.05758	1.12586	1.07834	1.10474	1.14973	0.986273	1.25638	0.903454	0.975968	1.16163
86	2.77819	1.84202	0.934868	1.80664	0.994162	1.35522	2.13761	1.27187	1.08668	1.62248	1.06663	1.24952	1.11804	1.1993	0.805002	1.13061	0.928906	1.05248	1.10237	0.994472	1.09674	1.09877	1.08907	1.06989	0.991751	1.21882	0.838992	1.0127	1.19353
87	2.87663	1.88692	0.907363	1.80213	1.009	1.35959	2.10356	1.27224	1.11654	1.42708	1.15244	1.21309	1.08945	1.23606	0.820842	1.14614	0.986792	1.06125	1.13498	0.992029	1.12669	1.02732	1.15593	1.0927	1.05799	1.21328	0.927931	1.05661	1.18627
88	3.04503	1.65322	0.849978	1.74656	0.915154	1.25665	1.95609	1.21887	1.0709	1.38041	1.13391	1.20496	1.0975	1.15293	0.804292	1.08196	1.03512	1.04898	1.13346	1.09042	1.12866	1.06371	1.14086	1.07958	0.956197	1.18177	0.963904	1.08368	1.24984
89	2.90665	1.76141	0.892786	1.85359	1.02289	1.24599	1.82235	1.26726	1.0939	1.51475	1.09603	1.21341	1.09859	1.24051	0.847411	1.081	1.00532	1.0614	1.17826	1.01795	1.15841	1.04547	1.05435	1.09203	0.892097	1.12831	0.961453	1.04334	1.3033
90	3.06803	1.74744	0.884657	1.85385	1.05328	1.24425	1.85655	1.26728	1.09676	1.80557	0.982238	1.12761	1.14821	1.18436	0.81728	1.08143	1.05666	1.07166	1.16026	0.996216	1.09849	1.09533	1.17802	1.0004	0.989785	1.21944	0.971125	1.10329	1.27483
91	3.06702	1.66821	0.908168	1.85184	0.986546	1.16033	1.86726	1.33589	1.10356	1.69004	1.04225	1.11908	1.10847	1.22809	0.821259	1.11481	1.02093	1.1183	1.16211	1.03081	1.10439	1.05514	1.19698	1.04444	0.988585	1.16754	0.8828	1.05917	1.27847
92	3.39803	1.58733	0.881319	1.7249	1.05635	1.22065	1.88537	1.30421	1.03315	1.73077	1.0176	1.01807	1.10585	1.1728	0.758	1.04226	0.959825	1.06262	1.14011	0.992033	1.10828	1.06695	1.16291	1.07272	1.00388	1.31814	0.906064	1.13151	1.26759
93	3.53555	1.72524	0.857008	1.8331	0.965487	1.31614	1.92985	1.26864	1.10568	1.68389	1.09015	1.21418	1.1795	1.19701	0.819389	1.09393	0.96097	1.10657	1.14851	0.963523	1.12585	1.08284	1.15043	1.04018	1.04193	1.17735	0.879295	1.13438	1.28306
94	3.34067	1.99243	0.865721	1.86388	0.991725	1.23185	2.07144	1.29916	1.14262	1.57414	1.09225	1.09358	1.12328	1.18433	0.825773	1.07728	1.00273	1.11694	1.19198	0.990532	1.07642	1.02967	1.1025	1.0773	1.04053	1.25962	0.868459	1.07665	1.28899
95	3.34788	1.72908	0.864824	1.824	1.0511	1.30922	1.77251	1.23281	1.07026	1.69866	1.09474	1.22156	1.09336	1.19096	0.816976	1.07713	0.929595	1.18502	1.17327	0.946219	1.11149	1.08639	1.15083	1.03313	0.875669	1.18672	0.778733	0.994293	1.32345
96	3.5944	1.79924	0.963324	1.80112	1.07142	1.3116	2.22226	1.32514	1.14117	1.69244	1.07844	1.1296	1.08656	1.1854	0.840966	1.08534	0.989552	1.1904	1.12256	0.944353	1.13129	1.03149	1.07974	1.0653	0.976814	1.3	0.975465	1.05729	1.24464
97	3.20609	1.93793	0.930038	1.85432	1.04218	1.27327	2.04489	1.30931	1.09993	1.53974	1.1076	1.17506	1.11664	1.11449	0.86276	1.07349	0.978675	1.1577	1.14358	0.96611	1.08551	1.01417	1.10194	1.00549	0.946461	1.28384	0.893491	1.00292	1.23141
98	3.28383	1.7445	0.854486	1.76875	1.07167	1.31274	2.22799	1.32854	1.07235	2.07657	1.09435	1.18743	1.18614	1.11824	0.827228	1.08425	0.98337	1.16512	1.26282	1.00585	1.0969	1.1111	1.10067	1.00369	1.00127	1.28756	0.861747	1.04374	1.24919
99	3.52549	2.01023	0.903432	1.8278	1.0998	1.23693	2.18584	1.45918	1.1313	1.68694	1.16901	1.26276	1.18616	1.16056	0.870505	1.1051	1.04811	1.1617	1.19563	1.00822	1.14398	1.11958	1.1237	1.04564	1.00992	1.27801	0.856098	1.01991	1.19318
100	3.16115	1.78219	0.90715	1.799	1.14963	1.12492	1.81569	1.31515	1.0999	1.71384	1.17534	1.11245	1.21171	1.16213	0.809368	1.15211	1.02062	1.14191	1.13799	1.00243	1.11805	1.02215	1.05107	1.02734	1.01331	1.26215	0.820378	1.13672	1.34317
101	3.18045	1.81945	0.913599	1.68604	1.07947	1.25958	1.90794	1.3824	1.1251	1.89607	1.19	1.23579	1.23246	1.17275	0.839526	1.15902	0.982216	1.21517	1.17643	1.0565	1.1747	1.04589	1.15636	1.12456	1.01512	1.18233	0.774329	1.14588	1.31848
102	3.31811	1.73613	0.900176	1.96898	1.13378	1.25202	1.92913	1.50696	1.23853	1.83093	1.16416	1.20905	1.15303	1.17633	0.79652	1.06471	0.962215	1.16723	1.17579	1.03532	1.08841	1.0799	1.12429	1.04917	0.967872	1.21634	0.837472	1.03839	1.34063
103	3.18315	1.66773	0.891589	1.77066	1.10545	1.17316	2.0758	1.37389	1.09509	1.85028	1.11453	1.15146	1.15617	1.18136	0.89903	1.08835	0.95152	1.11609	1.02018	0.980645	1.15574	1.14354	1.13337	1.10385	0.940955	1.25569	0.842349	1.00207	1.31551
104	3.08203	1.78973	0.924894	2.24155	1.08683	1.20254	2.02283	1.50166	1.1877	1.74209	1.17959	1.22174	1.2026	1.08595	0.862185	1.05672	0.95735	1.1961	1.11364	0.996804	1.20568	1.04819	1.16202	1.11162	1.01133	1.24108	0.863368	1.11305	1.39292
105	2.90136	1.619	0.852767	2.04048	1.17315	1.21898	2.02829	1.50445	1.15458	1.95333	1.11354	1.15013	1.13334	1.0646	0.943627	1.09983	0.94424	1.22266	1.07764	1.00338	1.11502	1.03731	1.08169	1.06574	0.906293	1.28668	0.866424	1.00476	1.30366
106	2.67359	1.61977	0.875571	2.21622	1.17215	1.13496	2.13193	1.68846	1.21524	1.94079	1.1731	1.15128	1.14469	1.06878	0.893672	1.03997	0.919378	1.10084	1.16744	1.00656	1.14146	1.08327	1.18131	1.09209	0.986485	1.2653	0.8442	1.01391	1.31749
107	2.76622	1.78355	0.8817	2.24668	1.19773	1.21948	2.18267	1.79896	1.19473	2.17225	1.14469	1.07788	1.15975	1.1605	0.975949	1.10749	0.994369	1.27118	1.10009	1.02986	1.16584	1.10112	1.23295	1.13972	0.94001	1.31319	0.878839	1.04478	1.3343
108	2.80395	1.57366	0.860037	2.50119	1.20572	1.22677	2.30294	1.73138	1.14012	2.16911	1.11525	1.14134	1.17521	1.10833	0.990751	1.0355	0.937538	1.19377	1.04162	1.05206	1.11829	1.08601	1.18393	1.06635	0.917488	1.29763	0.851429	1.09231	1.35337
109	2.84628	1.64817	0.903063	2.21549	1.26622	1.28579	2.35507	1.61231	1.1291	2.09279	1.14587	1.17278	1.26198	1.12167	0.987861	1.11721	1.05506	1.25633	1.12465	1.09412	1.21437	1.09091	1.09845	1.17922	1.06948	1.34781	0.92048	1.10032	1.41976
110	2.96807	1.70755	0.887309	2.46233	1.33235	1.17155	2.35059	1.75845	1.20213	1.86465	1.12203	1.19283	1.16297	1.08502	0.941231	1.12198	0.959445	1.16994	1.11591	1.05962	1.26096	1.14204	1.18819	1.22136	0.90965	1.26008	0.917634	1.02091	1.31551
111	2.93744	1.8742	0.883114	2.25577	1.19353	1.16463	2.42167	1.65491	1.15836	1.77903	1.21436	1.18898	1.12748	1.10613	0.901618	1.10772	0.911397	1.25055	1.22574	1.11123	1.17143	1.15625	1.21489	1.19465	1.05976	1.36877	0.991944	1.08144	1.34989
112	3.17258	1.85035	0.906816	2.12547	1.19207	1.18873	2.19208	1.71204	1.1054	1.66561	1.24413	1.31868	1.22457	1.11815	0.92418	1.08958	0.978122	1.20594	1.17087	1.0288	1.23009	1.12226	1.265	1.24269	0.995579	1.38125	0.935478	1.09249	1.36473
113	2.77821	1.71859	0.923043	1.99875	1.30338	1.21703	2.18952	1.72083	1.19204	1.86582	1.16516	1.26466	1.21277	1.16048	0.926158	1.10368	0.899916	1.17173	1.12447	1.01008	1.14013	1.13271	1.21873	1.15121	0.930222	1.31958	0.883747	1.09488	1.34103
114	2.7324	1.61851	0.870995	1.92141	1.19203	1.25669	2.64815	1.70519	1.2104	1.85963	1.16456	1.25085	1.21093	1.17849	0.927763	1.0544	0.955256	1.2593	1.16257	1.11066	1.14662	1.10886	1.15785	1.0661	0.904821	1.27158	0.866103	1.17654	1.30852
115	2.36284	1.67487	0.884663	2.17726	1.24493	1.23151	2.33452	1.72048	1.16354	1.9645	1.19362	1.34836	1.19742	1.14345	0.907039	1.03823	1.06966	1.17411	1.14567	1.10626	1.18902	1.12702	1.13275	1.19301	1.04222	1.36333	0.942769	1.15738	1.45635
116	2.43006	1.494	0.875657	2.27236	1.22263	1.2868	2.3096	1.77747	1.17972	1.72382	1.15238	1.24644	1.17692	1.09835	0.931067	1.03895	1.00002	1.17674	1.10785	1.01161	1.13105	1.0647	1.08195	1.05368	0.927689	1.33889	0.855892	1.06838	1.27461
117	2.66848	1.55069	0.908005	2.01799	1.33806	1.27074	2.31725	1.78606	1.17585	2.00178	1.23089	1.27768	1.30975	1.15887	0.93447	1.00821	0.904952	1.19817	1.1045	1.02953	1.1641	1.17205	1.11186	1.14664	0.89407	1.37788	0.846702	1.06198	1.32583
118	2.56572	1.63955	0.909059	1.98666	1.27545	1.21145	2.39115	1.59542	1.16333	2.08031	1.26189	1.22349	1.23818	1.16664	0.963867	1.0157	0.959672	1.16143	1.1424	1.0104	1.23825	1.12193	1.24576	1.24947	0.98077	1.33189	0.85341	1.10833	1.38141
119	2.6059	1.50496	0.842482	2.04839	1.22207	1.14377	2.3385	1.72533	1.19391	1.78216	1.16857	1.27527	1.26599	1.13381	0.953765	1.05999	0.984082	1.17626	1.07008	1.01333	1.24381	1.15013	1.15092	1.19514	0.977417	1.30796	0.86424	1.11755	1.36828
120	2.34639	1.4553	0.957914	2.07412	1.28085	1.12087	2.12593	1.7242	1.15334	2.10564	1.16033	1.13962	1.20061	1.12599	0.95048	1.10102	0.945342	1.13363	1.18491	1.01835	1.19169	1.11884	1.23065	1.15404	0.99782	1.32257	0.852446	1.0937	1.34286
121	2.61947	1.99602	0.959739	2.2063	1.26713	1.2905	2.69475	1.68119	1.23337	2.01339	1.20272	1.27719	1.19829	1.12184	0.948938	1.05652	0.923628	1.13023	1.17069	1.06431	1.31915	1.20291	1.151	1.30373	0.876582	1.27692	0.843725	1.0674	1.46708
122	2.48381	1.66228	0.919009	2.29463	1.32506	1.31022	2.26807	1.78073	1.27287	2.12284	1.20694	1.11462	1.2708	1.15959	1.00294	1.07738	0.955957	1.16219	1.21376	1.08243	1.13401	1.17779	1.20211	1.13052	0.933725	1.37802	0.904378	1.01502	1.33108
123	2.58364	1.69483	0.918636	2.34356	1.43989	1.36387	2.25672	1.56233	1.25154	2.10779	1.1963	1.14647	1.25077	1.12293	0.962967	1.11258	0.927697	1.16391	1.11018	1.02096	1.24927	1.258	1.2534	1.24683	1.00134	1.32426	0.86407	1.14469	1.44719
124	2.53581	1.68433	0.93548	2.12311	1.46641	1.31646	2.21438	1.6698	1.22384	2.29973	1.23503	1.19934	1.2663	1.15014	0.951216	1.09367	0.998981	1.19337	1.22623	1.09085	1.18984	1.1943	1.20232	1.21359	0.962702	1.33121	0.871089	1.08762	1.3276
125	2.27069	1.61425	0.929843	2.12934	1.32827	1.38719	2.26538	1.65541	1.21185	2.11181	1.21129	1.29702	1.26028	1.1217	0.963539	1.09571	1.0771	1.19337	1.17337	1.05681	1.31175	1.20271	1.23615	1.30289	0.914441	1.28616	0.995619	1.10546	1.47786
126	2.55926	1.60046	0.942826	2.16421	1.36732	1.29165	2.48647	1.66236	1.17532	2.24817	1.21312	1.24501	1.28078	1.17081	0.967373	1.16889	1.02541	1.22461	1.15046	1.00079	1.25835	1.18001	1.29222	1.22615	1.06056	1.34392	0.942616	1.09838	1.46197
127	2.10987	1.56591	0.971546	2.06177	1.47915	1.23658	2.47479	1.64064	1.22465	2.15175	1.34922	1.21343	1.26619	1.16682	0.922575	1.13452	0.972123	1.20941	1.1947	0.97074	1.16768	1.18499	1.21757	1.11113	0.968328	1.32903	0.940361	1.16899	1.44303
128	2.16994	1.51057	0.922844	2.04507	1.43461	1.12585	2.46181	1.68615	1.20742	2.34756	1.24729	1.40654	1.22433	1.11317	0.917356	1.04791	0.984016	1.21826	1.17297	1.04003	1.23966	1.13305	1.17993	1.15879	0.938597	1.35018	0.928371	1.10901	1.40943
129	2.43235	1.56189	0.926553	2.16211	1.55092	1.137	2.3361	1.62922	1.18189	2.10911	1.24855	1.33223	1.30521	1.12028	0.951451	1.07088	0.985644	1.20634	1.12243	0.980728	1.27133	1.17419	1.25035	1.22588	0.963865	1.29885	0.938965	1.15837	1.53471
130	2.37949	1.85982	0.962421	2.13651	1.52878	1.18748	2.30904	1.5874	1.17274	2.29369	1.34174	1.24602	1.32652	1.17884	0.996411	1.12685	0.985024	1.29018	1.13289	0.992384	1.23586	1.2152	1.26629	1.18338	0.976796	1.39369	0.980783	1.06944	1.40846
131	2.17369	1.52247	0.898861	1.98307	1.51436	1.21206	1.97774	1.61411	1.17851	2.44454	1.14259	1.35671	1.34155	1.13047	0.927675	1.08418	0.895225	1.19005	1.1306	0.996351	1.23755	1.20368	1.20652	1.20738	0.992897	1.37312	0.966969	1.177	1.43417
132	1.97102	1.55186	0.90084	2.0978	1.61379	1.20298	1.95843	1.53205	1.1478	2.03788	1.26794	1.31141	1.36335	1.10443	0.962687	1.12338	0.928137	1.22264	1.24859	1.06489	1.22559	1.18154	1.20824	1.19867	0.918084	1.41534	0.930223	1.13478	1.45799
133	1.89578	1.56187	0.928011	2.12352	1.67402	1.20667	2.17574	1.58915	1.20988	2.0911	1.17484	1.33128	1.28335	1.04279	0.902517	1.02585	0.917799	1.16488	1.0787	1.01016	1.25977	1.20812	1.1913	1.2323	0.947986	1.4123	0.935928	1.15446	1.49381
134	1.86685	1.61362	0.856879	2.25837	1.88449	1.12995	2.04867	1.5633	1.22959	2.25049	1.27825	1.2952	1.33475	1.06927	0.901335	1.06447	0.962132	1.15072	1.12301	0.985329	1.21964	1.19036	1.16359	1.23519	0.961327	1.33305	0.918786	1.13174	1.43543
135	1.77591	1.69997	0.914661	2.42251	1.79495	1.18528	2.10855	1.52727	1.1717	1.99983	1.2198	1.36722	1.33376	1.21918	0.947713	1.17707	1.05514	1.29954	1.09352	1.08204	1.24833	1.21517	1.16721	1.24633	1.00968	1.40224	0.906138	1.21458	1.5856
136	1.71557	1.57103	0.941648	2.27697	1.87897	1.19804	2.15393	1.6568	1.29138	2.04428	1.30075	1.37634	1.36592	1.11447	0.849133	1.12062	1.04273	1.23125	1.16853	1.12802	1.21461	1.15546	1.20348	1.23031	0.946204	1.38543	0.926897	1.13694	1.56926
137	1.74455	1.59726	0.974866	2.12939	1.79762	1.15095	1.94175	1.59292	1.29337	1.88282	1.28236	1.39497	1.35609	1.0862	0.95921	1.15048	1.00617	1.22689	1.18646	1.05197	1.25597	1.23202	1.22455	1.2477	0.983302	1.35362	0.918449	1.17066	1.46266
138	1.81553	1.49909	0.944424	2.03321	1.86214	1.16812	2.01884	1.63094	1.22416	2.13681	1.27232	1.3026	1.31086	1.12282	0.914016	1.12216	0.957401	1.11942	1.11663	1.04787	1.2404	1.20705	1.20093	1.20816	0.998414	1.35473	0.887668	1.105	1.46816
139	2.05819	1.5739	0.976046	2.19407	1.95754	1.17868	2.06848	1.50229	1.21384	1.91348	1.22701	1.37446	1.35747	1.14713	0.930653	1.10249	0.934796	1.16057	1.14429	1.04264	1.26022	1.21143	1.25277	1.25072	1.03388	1.31695	0.969055	1.14451	1.39611
140	1.82984	1.56553	0.969412	2.14151	2.01597	1.16532	2.03998	1.5252	1.21811	1.97783	1.27996	1.36725	1.40149	1.10857	0.980224	1.17226	0.979156	1.15153	1.13879	1.01314	1.24083	1.1778	1.13283	1.24573	0.983299	1.30922	0.947188	1.11734	1.43797
141	1.72295	1.39205	0.902436	2.02909	2.00103	1.17481	1.75058	1.5399	1.22377	1.81477	1.31775	1.37857	1.36405	1.11088	1.03133	1.2161	0.989517	1.16674	1.15587	1.11822	1.29928	1.30915	1.29705	1.28387	0.984518	1.33834	0.997182	1.10597	1.38956
142	1.68628	1.43361	0.941843	1.96248	1.93485	1.08645	1.61675	1.5529	1.19391	2.37543	1.28183	1.39525	1.42691	1.08934	1.00691	1.1601	0.93831	1.10913	1.04038	0.98881	1.29319	1.16615	1.14339	1.25897	0.976545	1.2822	0.856909	1.0849	1.43155
143	1.64508	1.47033	0.953599	2.17547	1.9491	1.22252	1.62256	1.51937	1.21365	2.28422	1.12421	1.3284	1.38079	1.07299	1.05764	1.17196	0.98093	1.11445	1.22847	1.12675	1.2494	1.22973	1.16591	1.28066	0.960457	1.29482	0.836083	1.2015	1.48452
144	1.63589	1.49534	0.947497	1.88709	1.93823	1.14567	1.6017	1.57618	1.28497	1.86219	1.32069	1.4022	1.35734	1.02285	0.990383	1.08367	1.0176	1.23455	1.15768	1.11417	1.28341	1.27681	1.21322	1.32654	1.08213	1.33695	0.926091	1.22485	1.42901
145	1.64564	1.72713	0.926749	2.19716	1.93932	1.19497	1.5368	1.62209	1.23371	1.9626	1.29733	1.45202	1.47146	1.02023	0.966863	1.11459	1.00126	1.30537	1.17841	1.13697	1.25289	1.26289	1.25612	1.24164	0.946123	1.33279	0.868352	1.14322	1.43306
146	1.55411	1.60363	0.998492	1.95563	1.89491	1.15042	1.60454	1.55079	1.24272	1.91565	1.30894	1.36233	1.30493	0.948307	0.893928	1.0482	1.04663	1.26359	1.15633	1.14862	1.27567	1.20949	1.15795	1.19484	1.06957	1.43756	0.977247	1.211	1.4833
147	1.78853	1.57943	1.00545	2.04141	1.88728	1.29044	1.66771	1.58104	1.27202	2.01367	1.30325	1.38517	1.3562	1.15817	1.01751	1.1591	1.00823	1.26353	1.12758	1.07118	1.29863	1.28168	1.35288	1.30817	1.04308	1.50197	0.977321	1.18794	1.5802
148	2.02154	1.70276	0.915437	1.83177	1.82679	1.17891	1.46669	1.61822	1.19311	1.85217	1.39717	1.47158	1.39247	1.09746	1.08507	1.09421	0.984655	1.27032	1.17015	1.07675	1.24462	1.18227	1.21439	1.22103	1.11526	1.39684	0.938638	1.13886	1.4831
149	1.87567	1.45079	1.01151	1.83057	1.77284	1.23744	1.62295	1.55969	1.27197	1.92873	1.23527	1.41663	1.35227	1.10752	0.967633	1.11871	0.987131	1.24905	1.1519	1.00814	1.28402	1.21289	1.18139	1.24637	1.07069	1.42248	0.887416	1.18947	1.52742
150	1.79722	1.58442	0.961623	1.98026	1.78245	1.2105	1.60522	1.58179	1.3084	2.07367	1.37958	1.46491	1.38185	1.12005	1.06379	1.22812	1.04441	1.28924	1.18044	1.08464	1.29314	1.29224	1.20149	1.23491	1.0742	1.408	0.916343	1.27849	1.54259
151	2.03526	1.71692	0.936673	2.13864	1.75451	1.23111	1.86335	1.54823	1.23287	1.93604	1.29391	1.37316	1.47276	1.03319	0.955473	1.0767	1.0676	1.24779	1.23929	1.15222	1.26775	1.2037	1.20642	1.23741	1.09207	1.41545	0.89926	1.08434	1.38921
152	2.24571	1.63798	0.991417	2.23347	1.69881	1.15203	1.69161	1.52208	1.30301	2.01495	1.39615	1.48439	1.40814	1.17108	0.995094	1.15378	1.01742	1.25512	1.19114	1.09577	1.28641	1.22939	1.23238	1.28144	1.1282	1.4848	0.89556	1.23051	1.59295
153	2.05007	1.49385	0.999437	2.25904	1.62186	1.1296	1.47008	1.50703	1.27458	2.19815	1.33551	1.44634	1.32814	1.13638	0.958434	1.12034	1.0133	1.27283	1.18389	1.10714	1.32368	1.20167	1.17113	1.28893	1.05356	1.31827	0.866836	1.20913	1.43387
154	1.72324	1.50495	1.00771	2.29262	1.68864	1.18073	1.54346	1.42143	1.24157	2.18886	1.27882	1.54186	1.33525	1.0931	0.97653	1.12133	1.03184	1.20535	1.17388	1.03268	1.22689	1.25978	1.17995	1.19571	1.0225	1.38557	0.908694	1.20473	1.44424
155	1.8866	1.54389	0.96064	2.32109	1.70064	1.23916	1.58014	1.50544	1.25203	2.11657	1.30775	1.49031	1.3908	1.04807	1.00979	1.08281	0.955472	1.1636	1.22126	1.06458	1.24733	1.1749	1.11358	1.20809	1.05584	1.42491	0.918783	1.19594	1.47878
156	1.94906	1.53702	0.98368	2.50105	1.71502	1.28407	1.46403	1.48028	1.31881	2.25382	1.32774	1.56555	1.40779	1.10075	1.08975	1.11075	0.995009	1.28343	1.21826	1.11125	1.29546	1.16038	1.15167	1.28318	1.09017	1.4166	0.908315	1.2292	1.49635
157	1.8563	1.62229	0.993408	2.64145	1.67412	1.2366	1.52687	1.43696	1.27586	1.99568	1.3234	1.51723	1.42641	1.00904	1.08668	1.08837	1.02219	1.33444	1.26568	1.08196	1.26931	1.28815	1.26904	1.24837	1.16301	1.46149	0.988028	1.27769	1.53694
158	1.91529	1.52657	0.992471	2.6488	1.57776	1.22872	1.39895	1.43444	1.29325	2.18109	1.41402	1.50432	1.31801	1.08236	1.10527	1.10838	1.0003	1.3286	1.2504	1.12199	1.29359	1.28134	1.24674	1.27638	1.16569	1.35184	0.910591	1.17474	1.52947
159	2.16149	1.60277	1.01559	2.49194	1.58278	1.25588	1.57194	1.50478	1.35004	2.0658	1.3242	1.4636	1.36145	1.03372	1.0375	1.12531	1.02546	1.36821	1.1939	1.10415	1.30797	1.20365	1.20631	1.29757	1.1101	1.42933	0.917886	1.24559	1.48314
160	2.45977	1.48865	1.0375	2.18782	1.52438	1.33806	1.50567	1.46348	1.28353	1.98526	1.4276	1.55211	1.32646	1.15962	1.06878	1.17222	1.06767	1.47345	1.18027	1.06218	1.35218	1.2447	1.2001	1.35737	1.10812	1.37013	0.942015	1.23992	1.58193
161	3.03939	1.58299	1.02434	2.3402	1.58437	1.25378	1.44571	1.48342	1.31506	2.06194	1.59729	1.4442	1.46534	1.15082	1.05309	1.18864	1.00643	1.30518	1.23707	1.12487	1.39553	1.21526	1.17919	1.29387	1.11717	1.42056	0.941647	1.22298	1.44701
162	3.11169	1.48727	1.03803	2.53118	1.48036	1.23681	1.35391	1.36167	1.28721	2.22088	1.54068	1.54155	1.5312	1.09653	1.12472	1.19552	1.06051	1.52821	1.2213	1.15318	1.39216	1.33339	1.29447	1.32521	1.15141	1.42788	1.00394	1.24578	1.56436
163	3.07457	1.59958	1.07683	2.58606	1.6072	1.29384	1.4096	1.42894	1.306	2.39075	1.36207	1.52771	1.44123	1.19546	1.12879	1.21423	1.13807	1.33007	1.24151	1.13826	1.35103	1.25683	1.2414	1.34636	0.988854	1.34216	1.00154	1.23288	1.45878
164	3.23565	1.50633	1.06646	2.42051	1.55972	1.40972	1.56608	1.46831	1.41364	2.41354	1.45176	1.62051	1.42142	1.07109	1.07785	1.12318	1.02785	1.27395	1.28247	1.11238	1.33612	1.2841	1.23356	1.2521	1.09343	1.40745	1.00764	1.24598	1.50893
165	3.09585	1.4844	1.02751	2.09826	1.51441	1.41458	1.35502	1.38503	1.31778	2.33282	1.54299	1.54384	1.39041	1.0838	1.065	1.19003	1.04233	1.2823	1.27818	1.10445	1.32726	1.22863	1.20044	1.29639	1.11919	1.37936	0.963607	1.29367	1.61667
166	3.34184	1.55871	0.999116	2.03034	1.52203	1.42849	1.44891	1.43991	1.35415	2.33534	1.41388	1.60936	1.32969	1.05479	1.04043	1.17309	0.978696	1.2885	1.29088	1.13547	1.35241	1.39517	1.23185	1.31522	1.11413	1.35086	0.939087	1.20466	1.48951
167	3.78211	1.6077	1.03104	2.19595	1.56964	1.46075	1.44154	1.47963	1.28809	2.52753	1.40529	1.52003	1.44501	1.06777	1.11482	1.23655	0.992825	1.32095	1.36067	1.13449	1.32879	1.17753	1.22067	1.26252	1.01253	1.442	0.970696	1.23502	1.42802
168	3.1614	1.60531	0.965351	2.40493	1.51477	1.3061	1.32259	1.47873	1.33255	2.4899	1.46007	1.52733	1.41468	1.04794	1.02134	1.12403	1.06364	1.18776	1.24145	1.11218	1.31898	1.28864	1.16906	1.28103	1.14235	1.36026	0.942237	1.30865	1.49846
169	3.34662	1.63339	0.996684	2.30649	1.42145	1.37629	1.43212	1.47346	1.34141	2.6678	1.45143	1.41349	1.32385	1.04503	0.978888	1.11319	1.06491	1.30725	1.30807	1.09038	1.29938	1.2509	1.18809	1.27142	1.08409	1.4423	0.95259	1.17907	1.52891
170	3.34031	1.79513	1.1138	2.49413	1.51368	1.25897	1.36458	1.56398	1.40516	2.63954	1.42083	1.47052	1.44195	1.11892	1.09111	1.16432	1.01491	1.34089	1.30243	1.06231	1.34147	1.27864	1.22659	1.35194	1.15185	1.41292	0.950847	1.32873	1.56255
171	2.9443	1.54453	0.979091	2.57993	1.47632	1.33724	1.40068	1.4569	1.37545	2.78008	1.47391	1.58424	1.51426	1.12068	1.17225	1.235	1.09549	1.31873	1.3433	1.08518	1.31215	1.29061	1.19997	1.29064	1.09145	1.44861	0.943046	1.1946	1.52931
172	2.97496	1.71194	1.00098	2.82832	1.50117	1.28216	1.34398	1.46602	1.31476	2.70673	1.45762	1.64561	1.39841	1.07248	1.13247	1.19165	1.06015	1.33292	1.23087	0.998136	1.3569	1.24608	1.12244	1.28001	1.08654	1.38127	0.863119	1.20783	1.54784
173	3.0723	1.88648	1.04957	2.70933	1.44662	1.22692	1.58554	1.54113	1.4482	2.63566	1.46947	1.55265	1.33179	1.06297	1.10716	1.14098	1.01932	1.22011	1.37387	1.08338	1.39968	1.33706	1.22477	1.34881	1.06135	1.36216	0.930027	1.25338	1.57668
174	3.28874	1.79396	1.00524	2.79104	1.48495	1.31429	1.37298	1.47251	1.44092	2.70148	1.52497	1.67398	1.40298	1.05523	1.14513	1.17981	1.12512	1.44849	1.34003	1.15392	1.38794	1.31442	1.21469	1.25996	1.16875	1.41691	0.926993	1.21556	1.57276
175	2.83507	2.10103	1.05811	2.85273	1.4959	1.23508	1.49141	1.47712	1.41282	2.74221	1.45608	1.66214	1.46867	1.08083	1.08939	1.11363	1.06659	1.32428	1.279	1.05278	1.39196	1.33599	1.22843	1.30164	1.10296	1.46441	0.9591	1.25738	1.58639
176	2.88276	2.03054	1.13466	2.8429	1.58563	1.17586	1.39691	1.48812	1.47061	2.73276	1.44311	1.68021	1.38601	1.05348	1.07093	1.13925	1.05849	1.31643	1.32968	1.06345	1.35768	1.31262	1.20048	1.25761	1.145	1.48709	0.954842	1.30414	1.57283
177	2.92806	1.90666	1.01267	2.897	1.51883	1.20695	1.4587	1.51096	1.44124	2.54799	1.44934	1.70549	1.49533	1.09981	1.12815	1.2388	1.20434	1.35959	1.31892	1.08912	1.35012	1.29473	1.20023	1.27714	1.12885	1.53946	1.0132	1.25691	1.60048
178	2.85409	1.79364	1.08722	3.05248	1.62764	1.21361	1.50469	1.45437	1.4387	2.54478	1.42322	1.63644	1.38495	1.05656	1.09119	1.24224	1.17197	1.48778	1.34397	1.05918	1.31347	1.31505	1.18507	1.22858	1.11221	1.43247	0.916423	1.20745	1.53016
179	2.72812	1.65266	1.0291	3.05649	1.53951	1.29784	1.56627	1.52753	1.46964	2.85148	1.4161	1.66228	1.46924	1.112	1.08475	1.25794	1.13017	1.44356	1.32075	1.10782	1.40018	1.25445	1.21797	1.33929	1.17852	1.47634	0.909074	1.19464	1.572
180	2.66217	1.86777	1.05506	2.92841	1.54027	1.28225	1.59902	1.54086	1.43383	2.9468	1.48025	1.62847	1.52458	1.05734	1.08285	1.29922	1.09197	1.44624	1.35634	1.06299	1.37416	1.35763	1.23864	1.27384	1.13679	1.44632	0.844954	1.26769	1.66633
181	2.7303	1.64949	1.06011	2.75855	1.54357	1.17187	1.41407	1.42305	1.47088	2.57734	1.31122	1.50555	1.37799	1.02708	1.0584	1.24722	1.13943	1.29553	1.30955	1.09302	1.39963	1.33857	1.20319	1.30836	1.14867	1.44237	0.856386	1.31186	1.62355
182	2.29985	1.82813	1.05042	2.82041	1.52927	1.27845	1.46794	1.53412	1.40862	3.11664	1.51586	1.55513	1.45417	1.11604	1.14388	1.22757	1.05997	1.34462	1.24387	1.05904	1.33145	1.31782	1.13939	1.23979	1.19495	1.4721	0.847011	1.22948	1.62544
183	2.41249	1.72908	1.12641	2.6348	1.50835	1.31753	1.44887	1.45841	1.42223	2.91377	1.41228	1.55355	1.46037	1.11111	1.16534	1.2711	1.08153	1.41548	1.29675	1.13347	1.43046	1.24327	1.25436	1.33523	1.2388	1.46899	0.894918	1.30049	1.65765
184	2.7119	1.86204	1.08136	2.54198	1.62671	1.2286	1.5003	1.39153	1.42042	2.69916	1.48487	1.5705	1.48713	1.0523	1.09583	1.21545	1.12481	1.41748	1.22784	1.06216	1.43127	1.41528	1.2522	1.33049	1.16548	1.48992	1.01835	1.27955	1.57178
185	2.43877	1.88145	1.09733	2.37814	1.5334	1.31136	1.80406	1.41639	1.39478	2.75307	1.46213	1.64386	1.46975	1.0585	1.13525	1.18443	1.07489	1.45888	1.40202	1.19935	1.39713	1.31401	1.15972	1.30692	1.13596	1.5153	0.970193	1.27122	1.62589
186	2.01794	1.81161	1.06718	2.26918	1.52603	1.21332	1.63103	1.52456	1.47322	2.3477	1.37133	1.71648	1.437	1.09682	1.19469	1.26069	1.06985	1.47924	1.29817	1.10659	1.39297	1.37064	1.24832	1.26877	1.16965	1.45328	1.03035	1.31452	1.57077
187	2.17461	1.65551	1.09666	2.44309	1.53031	1.33635	1.80261	1.54603	1.49457	2.46727	1.49168	1.73506	1.42244	1.03333	1.11176	1.23346	1.17881	1.35888	1.31255	1.19561	1.41938	1.31079	1.2172	1.31678	1.0971	1.47353	1.17872	1.33953	1.65946
188	1.98345	2.06639	1.10337	2.38787	1.5704	1.29903	1.69629	1.48318	1.49721	2.30835	1.54165	1.69309	1.44002	1.10603	1.15682	1.30157	1.14459	1.43149	1.40174	1.21229	1.37173	1.37569	1.25805	1.21962	1.13368	1.42908	1.19756	1.29043	1.58925
189	2.4878	1.88279	1.09926	2.20646	1.43437	1.26316	1.60865	1.45131	1.49864	2.2298	1.64324	1.69929	1.49721	1.09097	1.21083	1.30938	1.14063	1.51379	1.29849	1.12492	1.43753	1.39027	1.23806	1.17737	1.1112	1.48975	1.21572	1.33231	1.80876
190	2.25129	2.03049	1.11909	2.3194	1.47707	1.24473	1.69382	1.57802	1.45308	2.06978	1.48403	1.64378	1.41644	1.09663	1.19751	1.33489	1.14622	1.39029	1.29898	1.15112	1.56299	1.43109	1.33155	1.30448	1.16203	1.44286	1.29675	1.31973	1.59478
191	2.26029	1.77319	1.20377	2.36153	1.45643	1.2697	1.62367	1.52267	1.61303	2.36085	1.45513	1.60439	1.50716	1.04368	1.13716	1.22294	1.09438	1.44751	1.35773	1.17305	1.38497	1.42063	1.27312	1.21523	1.15321	1.4763	1.30827	1.40694	1.66598
192	2.46646	1.69376	1.14431	2.1625	1.56487	1.24703	1.57833	1.39517	1.52662	2.00263	1.44125	1.70112	1.49255	1.124	1.19238	1.23745	1.07442	1.35133	1.32904	1.14287	1.39686	1.34204	1.16534	1.2442	1.10792	1.33268	1.18896	1.29254	1.64641
193	2.55928	1.77247	1.13915	2.12862	1.56753	1.30247	1.67404	1.51238	1.5277	2.24846	1.49458	1.6354	1.41444	1.07374	1.19337	1.3027	1.07996	1.52543	1.36072	1.17847	1.50331	1.44961	1.34869	1.31961	1.19887	1.44802	1.29285	1.35482	1.70976
194	2.34452	1.78199	1.12903	2.39284	1.52863	1.2856	1.66715	1.48917	1.54319	2.22813	1.51274	1.70988	1.60776	1.11566	1.14619	1.29996	1.14279	1.39697	1.40473	1.1914	1.33067	1.44773	1.32767	1.18469	1.19243	1.49078	1.35842	1.3472	1.8074
195	2.0875	1.73555	1.15636	2.14172	1.60724	1.38034	1.72919	1.47727	1.58693	2.27397	1.50994	1.63809	1.49819	1.0508	1.0758	1.20874	1.02803	1.44502	1.35838	1.12679	1.42753	1.37688	1.28042	1.21799	1.092	1.5085	1.30791	1.27714	1.63123
196	2.25663	1.9318	1.21394	2.14689	1.51337	1.39119	1.57261	1.53492	1.52808	2.2444	1.52933	1.66636	1.55338	1.00729	1.12217	1.18677	1.10273	1.39313	1.43124	1.20786	1.45072	1.33832	1.23532	1.2007	1.13425	1.45307	1.2185	1.29049	1.55311
197	2.78866	1.93005	1.09866	2.41833	1.66508	1.40529	1.73172	1.53522	1.53096	2.1861	1.47221	1.69259	1.54863	1.02587	1.12239	1.2735	1.0848	1.48364	1.42828	1.17817	1.51159	1.34917	1.17225	1.32664	1.09281	1.4975	1.28588	1.36347	1.70144
198	2.58452	1.96859	1.17635	2.1988	1.58956	1.40937	1.87091	1.45789	1.54329	2.0134	1.45964	1.6617	1.50007	1.13463	1.13947	1.2572	1.11589	1.43886	1.35693	1.1695	1.51658	1.43544	1.26161	1.30451	1.19092	1.54132	1.37945	1.35758	1.71516
199	2.58262	2.0384	1.19713	2.25716	1.62102	1.38376	1.60102	1.53889	1.61486	2.13239	1.5834	1.7306	1.50856	1.12497	1.05503	1.1572	1.0955	1.42247	1.42225	1.23767	1.45887	1.45287	1.25557	1.35055	1.14933	1.49682	1.37746	1.33464	1.66831
200	3.1231	2.22083	1.20575	2.33562	1.53189	1.377	1.53375	1.44032	1.5487	2.21114	1.68489	1.71259	1.4723	1.04186	1.1222	1.16626	1.0653	1.50003	1.38314	1.14938	1.48863	1.42467	1.25117	1.34032	1.16653	1.48743	1.3512	1.30461	1.67974
201	2.73707	2.1935	1.27279	2.23605	1.611	1.33224	1.5129	1.42811	1.67709	2.07398	1.56185	1.7373	1.54937	1.17965	1.12877	1.23416	1.09568	1.43515	1.37441	1.23489	1.44972	1.43639	1.2155	1.36398	1.23244	1.46818	1.31395	1.35231	1.70166
202	2.83725	2.11959	1.30011	2.42602	1.54333	1.62227	1.64565	1.4857	1.66313	2.37778	1.53761	1.70268	1.49395	1.12076	1.17109	1.20565	1.03721	1.41394	1.3278	1.14076	1.49493	1.41035	1.27469	1.39923	1.10173	1.52069	1.35575	1.32781	1.66325
203	2.65694	1.94367	1.20413	2.33874	1.51899	1.34108	1.72967	1.50526	1.58932	2.16436	1.66498	1.69504	1.59776	1.20667	1.19274	1.1798	1.08797	1.40411	1.40221	1.2222	1.39992	1.46799	1.2858	1.35621	1.19557	1.51931	1.39726	1.33449	1.62117
204	2.91358	2.21679	1.13008	2.21246	1.51927	1.47188	1.71698	1.48978	1.61766	2.21626	1.6108	1.65849	1.51805	1.15333	1.20592	1.16188	1.11336	1.45078	1.36618	1.19285	1.44467	1.42659	1.20191	1.40599	1.17319	1.55168	1.46719	1.36752	1.61938
205	3.10053	2.32772	1.23425	2.35119	1.67529	1.37445	1.62992	1.50387	1.57658	2.24685	1.53403	1.75751	1.61734	1.119	1.16132	1.20758	1.10488	1.49815	1.35309	1.11887	1.47328	1.37043	1.28128	1.40592	1.176	1.51445	1.38098	1.28454	1.67582
206	3.39492	2.24335	1.22362	2.43278	1.52793	1.38099	1.64504	1.6105	1.66073	2.24014	1.62571	1.80407	1.49531	1.16032	1.1661	1.2053	1.12528	1.4646	1.46458	1.25304	1.40659	1.44617	1.2787	1.30832	1.17935	1.44223	1.44891	1.3607	1.65331
207	3.13729	2.47657	1.19727	2.48021	1.64132	1.39974	1.82612	1.48443	1.64905	2.29824	1.82092	1.67884	1.57563	1.18717	1.10177	1.22071	1.10318	1.4466	1.39115	1.24693	1.43533	1.53322	1.25934	1.23854	1.16907	1.52387	1.42442	1.31291	1.73754
208	3.35727	1.98716	1.22205	2.33849	1.57954	1.40962	1.68826	1.5316	1.71408	2.37386	1.75721	1.65799	1.39681	1.15135	1.05785	1.16552	1.05088	1.35251	1.30688	1.09678	1.50229	1.51166	1.29798	1.21574	1.15008	1.50861	1.38987	1.35456	1.74358
209	3.23922	2.27542	1.2394	2.47188	1.60477	1.48312	1.71959	1.48407	1.62272	2.81114	1.76793	1.78828	1.49703	1.14694	1.12894	1.2017	1.1472	1.42471	1.41679	1.2301	1.45612	1.52304	1.32572	1.18363	1.18814	1.51174	1.50313	1.43212	1.73381
210	3.35243	2.11989	1.17887	2.74407	1.60147	1.57046	1.73351	1.43211	1.5834	2.7575	1.89906	1.72015	1.45612	1.14923	1.07922	1.1585	1.14217	1.46919	1.29752	1.07059	1.43657	1.4249	1.33788	1.18974	1.18667	1.39316	1.39708	1.4397	1.79557
211	3.38548	2.24395	1.26091	2.80722	1.60281	1.38851	1.71487	1.48761	1.70985	2.44978	2.08241	1.76242	1.44032	1.20448	1.11935	1.16777	1.12564	1.41236	1.45634	1.09763	1.5169	1.40069	1.25559	1.30517	1.20902	1.4895	1.53248	1.43864	1.79162
212	3.43283	2.33562	1.27265	2.75764	1.51495	1.57818	1.74131	1.44841	1.62429	2.58744	1.73851	1.74973	1.54108	1.15651	1.1347	1.22138	1.09635	1.41437	1.42935	1.09868	1.48306	1.34984	1.2435	1.32885	1.23074	1.53134	1.46016	1.27562	1.64596
213	3.31415	1.94083	1.22632	2.53134	1.63515	1.48539	1.78582	1.40281	1.64123	2.53302	1.84887	1.77916	1.52693	1.16606	1.14157	1.19296	1.13405	1.38145	1.38713	1.06258	1.50169	1.3742	1.26513	1.3359	1.09858	1.5163	1.44959	1.30049	1.65611
214	3.64992	1.97777	1.27841	2.74094	1.55542	1.36489	1.71019	1.48075	1.7713	2.57125	1.86467	1.78641	1.51455	1.16557	1.17168	1.23801	1.16615	1.37568	1.41847	1.05988	1.53818	1.25503	1.27305	1.4154	1.18823	1.58291	1.44999	1.3115	1.75217
215	3.35694	1.82126	1.29356	2.82844	1.5851	1.43411	1.57914	1.48243	1.74622	2.47996	2.18049	2.00326	1.6326	1.20188	1.13285	1.25342	1.26941	1.46612	1.43107	1.05437	1.54668	1.4435	1.25327	1.40983	1.18839	1.51784	1.48553	1.40313	1.69919
216	3.01261	1.88992	1.22957	2.6313	1.48644	1.3318	1.60329	1.43559	1.74036	2.17222	2.04066	1.84948	1.5257	1.07591	1.12652	1.17231	1.20649	1.38107	1.35492	1.04266	1.52407	1.46222	1.37667	1.39729	1.09363	1.53704	1.49266	1.40334	1.83742
217	2.88544	2.02809	1.34154	2.57346	1.5051	1.34636	1.56021	1.4552	1.63225	2.3249	1.94801	1.98059	1.53072	1.11703	1.18195	1.2041	1.21902	1.51026	1.48948	1.08465	1.44491	1.36531	1.18661	1.27605	1.16335	1.55454	1.44486	1.33058	1.65318
218	2.56886	2.09733	1.28433	2.86048	1.5013	1.39959	1.72192	1.48573	1.66119	2.39164	1.91947	1.83998	1.52053	1.1697	1.136	1.23433	1.22413	1.51481	1.45367	1.06907	1.55646	1.42436	1.26642	1.24525	1.26357	1.59795	1.43802	1.39858	1.72604
219	2.72027	2.34039	1.25715	2.53665	1.5535	1.44665	1.59794	1.46358	1.86001	2.57907	2.55754	1.92104	1.59295	1.14927	1.1675	1.24972	1.14692	1.38674	1.40138	1.12354	1.53081	1.46813	1.33166	1.13538	1.21705	1.4332	1.34445	1.32875	1.67008
220	2.51037	2.24053	1.28693	2.40262	1.4943	1.50005	1.72882	1.45876	1.77155	2.49792	2.02575	1.94081	1.58506	1.19814	1.07793	1.23961	1.21956	1.47694	1.4606	1.25471	1.51563	1.49178	1.35183	1.1422	1.15852	1.70901	1.48698	1.44548	1.85482
221	2.65598	2.10892	1.30359	2.29239	1.52149	1.46316	1.94887	1.46511	1.78437	2.53767	2.09802	1.90398	1.57183	1.20693	1.09274	1.28979	1.1408	1.50365	1.43742	1.12855	1.52116	1.45148	1.34434	1.25822	1.20343	1.5051	1.42226	1.36071	1.74317
222	2.80837	2.05083	1.29201	2.36649	1.4587	1.36262	1.81712	1.48799	1.77018	2.6488	2.08865	1.87143	1.64218	1.2349	1.13081	1.27872	1.13106	1.4194	1.43054	1.1652	1.5813	1.50882	1.3537	1.38473	1.27594	1.60825	1.58491	1.42048	1.79003
223	2.71283	2.24985	1.26986	2.28663	1.55106	1.36909	2.12885	1.46604	1.88957	2.54659	2.04004	1.84526	1.55691	1.19869	1.09944	1.3137	1.12372	1.38016	1.45762	1.21988	1.5442	1.44302	1.29837	1.35331	1.16258	1.48199	1.43268	1.40919	1.76957
224	2.84904	2.25105	1.27706	2.22459	1.59284	1.33392	2.35062	1.50368	2.02818	2.31848	2.13701	1.77741	1.53637	1.20716	0.841889	1.25759	1.10988	1.33936	1.40655	1.14525	1.47433	1.40075	1.29794	1.30286	1.24211	1.53293	1.49317	1.30489	1.74048
225	2.62272	2.10159	1.28292	2.42998	1.51989	1.38407	2.41941	1.47884	1.94659	2.60438	1.9691	1.79275	1.56165	1.17728	0.891771	1.26165	1.15375	1.43324	1.52916	1.18922	1.5335	1.51645	1.29115	1.38435	1.31121	1.59382	1.53429	1.49141	1.85903
226	2.25989	2.07492	1.23597	2.54482	1.5845	1.33939	2.06466	1.45185	1.78193	2.69503	2.10159	1.80106	1.51224	1.13339	0.890543	1.25741	1.12466	1.40748	1.47465	1.26689	1.56463	1.44728	1.34502	1.40392	1.2723	1.56002	1.47253	1.42292	1.86816
227	2.08461	1.88863	1.29178	2.20235	1.48188	1.39372	1.99162	1.48743	1.83117	2.79851	2.27917	1.7488	1.51351	1.16865	0.853387	1.34947	1.18182	1.46476	1.40323	1.1851	1.46584	1.51973	1.15602	1.31357	1.09456	1.56366	1.48622	1.3834	1.71369
228	2.03648	1.86424	1.29114	2.08901	1.53591	1.38931	1.90979	1.4746	1.92069	2.65879	2.1276	1.8638	1.64236	1.27064	0.952808	1.39259	1.25145	1.42067	1.45407	1.31787	1.55951	1.49426	1.30877	1.43887	1.23245	1.55307	1.49647	1.37234	1.71889
229	2.02103	1.89164	1.32836	2.11225	1.58656	1.46203	1.97676	1.50977	1.94678	2.69274	2.0255	1.72159	1.63525	1.1498	0.994771	1.28439	1.18516	1.40534	1.47032	1.24382	1.59505	1.54454	1.24593	1.41126	1.20777	1.63641	1.56396	1.4683	1.83815
230	2.16978	1.86824	1.26216	2.2578	1.53031	1.4254	1.87188	1.45601	1.94024	2.9406	2.02378	1.87742	1.62015	1.23148	1.06112	1.24667	1.20061	1.48677	1.53039	1.31463	1.51395	1.49866	1.32217	1.39508	1.19386	1.68076	1.4628	1.39622	1.6846
231	1.96758	1.86514	1.33251	2.09764	1.54505	1.44542	2.21782	1.51856	1.87448	2.82146	2.07455	1.79639	1.64984	1.20482	1.12618	1.34204	1.28621	1.41026	1.5109	1.37433	1.44836	1.49834	1.16107	1.29081	1.21187	1.64386	1.48207	1.46023	1.79547
232	2.10425	1.82993	1.29383	2.0676	1.43247	1.46059	2.20564	1.58364	1.90275	2.86229	1.9856	1.75013	1.62229	1.23564	1.06494	1.26211	1.1531	1.40438	1.53013	1.34592	1.46997	1.40953	1.2418	1.27056	1.31777	1.63615	1.59704	1.40276	1.78694
233	2.37898	2.07825	1.30689	2.05823	1.50078	1.49879	2.16018	1.50934	1.86525	2.3934	2.18196	1.94689	1.66379	1.22228	1.12813	1.34958	1.20447	1.48116	1.56246	1.31164	1.54382	1.53914	1.31385	1.23826	1.33144	1.61511	1.52121	1.50462	1.7661
234	2.0299	1.89446	1.36939	1.94152	1.46833	1.5036	1.87783	1.64447	1.88888	2.62455	2.1169	1.89409	1.63778	1.21696	1.16712	1.35623	1.2625	1.46687	1.52083	1.31122	1.60348	1.48889	1.30219	1.10634	1.29076	1.55503	1.48569	1.4031	1.70253
235	2.07909	2.10667	1.34709	2.08132	1.48393	1.41762	1.79208	1.45063	1.98179	2.41977	2.14552	1.90246	1.53903	1.1598	1.13241	1.29045	1.21264	1.59864	1.52985	1.32828	1.51638	1.52158	1.24667	1.03386	1.27485	1.61645	1.53045	1.3839	1.75546
236	1.9936	2.06746	1.28796	2.45354	1.5194	1.45644	1.91417	1.62363	1.97287	2.6393	1.96729	1.79732	1.58749	1.13209	1.08712	1.23014	1.21914	1.59913	1.46454	1.22524	1.5561	1.5476	1.23961	1.01236	1.32187	1.62952	1.54344	1.41021	1.85801
237	1.91208	2.01581	1.31449	2.43815	1.48634	1.57046	1.80223	1.59673	2.00849	2.92372	2.06645	1.82139	1.6335	1.23565	1.13523	1.29104	1.26808	1.51555	1.44004	1.24011	1.43015	1.49903	1.16329	0.916658	1.2147	1.64313	1.54449	1.30468	1.73126
238	1.81821	2.07697	1.35633	2.29855	1.66701	1.61606	1.84681	1.54161	1.98473	2.91179	1.89559	1.80509	1.58661	1.18364	1.12189	1.30778	1.18334	1.58255	1.55647	1.25426	1.52845	1.5351	1.24303	0.939795	1.26776	1.66182	1.59555	1.44538	1.81756
239	1.92863	2.008	1.3842	2.33725	1.53597	1.45571	1.7923	1.57025	2.00732	2.77416	2.10098	1.85993	1.57024	1.20032	1.13404	1.27971	1.17971	1.53196	1.4901	1.1384	1.53814	1.57543	1.24821	0.944247	1.23094	1.60766	1.52673	1.39474	1.82951
240	1.98753	2.0017	1.28281	2.27046	1.54524	1.50444	2.08123	1.53478	2.16883	2.97673	2.14078	1.91877	1.68691	1.26435	1.12007	1.32383	1.34765	1.60331	1.48408	1.13715	1.47107	1.49457	1.23288	0.970625	1.26244	1.60182	1.57105	1.36163	1.82568
241	2.02317	1.8462	1.35901	2.10099	1.44073	1.57798	2.01357	1.54309	1.93522	3.23505	2.11917	1.882	1.68689	1.22792	1.14399	1.39779	1.22584	1.55466	1.62436	1.22413	1.51722	1.62288	1.38031	1.05878	1.32978	1.59685	1.61087	1.56689	1.95883
242	2.08443	1.97962	1.37724	2.15524	1.54505	1.50175	1.81997	1.63513	1.95708	2.98137	2.03424	1.95582	1.57447	1.1538	1.16439	1.44284	1.27709	1.67766	1.45049	1.23244	1.57386	1.60193	1.2797	1.08155	1.23596	1.68322	1.58923	1.42903	1.78397
243	2.06123	1.89489	1.35975	2.08107	1.54035	1.49303	1.90574	1.51491	2.02486	2.9334	2.05011	1.89551	1.57087	1.16489	1.10262	1.29905	1.19108	1.62982	1.56567	1.3025	1.66048	1.60462	1.26167	1.10054	1.33912	1.64494	1.58205	1.43422	1.8175
244	2.16933	1.84248	1.31494	2.32354	1.53467	1.49127	1.98053	1.59083	2.1512	2.86266	1.94877	1.85988	1.70843	1.19717	1.13278	1.41004	1.15616	1.52764	1.60117	1.26956	1.69443	1.55361	1.27663	1.22536	1.32483	1.60191	1.63267	1.50441	1.80899
245	2.05157	1.80165	1.32373	2.31997	1.52648	1.5882	1.99613	1.62505	2.02543	2.71031	2.06373	1.95197	1.68831	1.28323	1.20802	1.3968	1.28958	1.64473	1.56205	1.33125	1.54756	1.44729	1.14803	1.15695	1.26841	1.69909	1.58132	1.41311	1.78607
246	2.43519	1.90324	1.362	2.41848	1.61191	1.65323	1.93047	1.68331	2.03277	2.99702	2.00994	1.84058	1.72177	1.30027	1.14939	1.46854	1.2844	1.59717	1.642	1.41967	1.53367	1.54077	1.28555	1.13149	1.26766	1.67785	1.51496	1.37217	1.83712
247	2.15911	2.10573	1.31928	2.27151	1.52939	1.51402	1.76141	1.69743	1.93975	2.85488	1.88822	1.85219	1.6706	1.279	1.07186	1.43322	1.19411	1.58977	1.55803	1.33377	1.60519	1.40382	1.16268	1.23709	1.37471	1.67606	1.56309	1.39373	1.84337
248	2.32926	1.84221	1.28446	2.32048	1.50785	1.44372	1.74582	1.65849	1.94393	2.52095	1.9943	1.95349	1.78244	1.30849	1.13313	1.49553	1.11819	1.66943	1.50855	1.34048	1.60956	1.57373	1.39004	1.46531	1.39863	1.73802	1.64357	1.53887	1.90365
249	2.29794	1.85349	1.34097	2.37385	1.48365	1.54163	1.75698	1.62515	2.1035	2.80675	2.0136	2.01402	1.80384	1.3503	1.06348	1.51455	1.20703	1.78364	1.68744	1.4688	1.68056	1.52607	1.26289	1.45423	1.34918	1.72262	1.65751	1.50577	1.89323
250	2.57459	1.77089	1.29511	2.58963	1.43748	1.34824	1.71693	1.68798	1.98436	2.63414	1.9199	1.9977	1.81016	1.35798	1.15949	1.44887	1.23823	1.79567	1.68731	1.50595	1.6784	1.45851	1.30446	1.46682	1.34196	1.60872	1.58394	1.35962	1.72983
251	2.38605	1.73174	1.28691	2.64759	1.58203	1.39359	1.54971	1.59246	2.09189	2.82964	1.94628	1.93492	1.68032	1.25495	1.21996	1.41638	1.185	1.70854	1.58219	1.37483	1.60381	1.48263	1.2149	1.43952	1.27916	1.64016	1.58069	1.36029	1.73121
252	2.50716	1.92047	1.44122	2.54997	1.52207	1.51324	1.78352	1.54813	2.18196	3.13391	1.89123	1.9031	1.72775	1.17213	1.14205	1.34694	1.13813	1.62502	1.56476	1.29052	1.5892	1.51866	1.343	1.423	1.3183	1.7403	1.57687	1.4059	1.82072
253	2.81526	1.71766	1.37513	2.59194	1.60103	1.53516	1.78264	1.54773	2.31138	3.25992	1.91617	1.97122	1.74229	1.19684	1.17508	1.38118	1.24549	1.68614	1.70691	1.34648	1.62453	1.56048	1.35971	1.42921	1.29312	1.69871	1.61298	1.4766	1.78024
254	2.56986	1.75013	1.3541	2.57656	1.58386	1.45984	1.72678	1.53003	2.10915	2.76006	1.98337	1.91919	1.70486	1.27603	1.19763	1.48598	1.29364	1.72288	1.57497	1.23865	1.61099	1.59055	1.29025	1.3678	1.39647	1.77454	1.62681	1.46438	1.80956
255	2.74641	1.74921	1.32486	2.93021	1.48864	1.33373	1.66322	1.43947	2.09415	2.7021	1.83694	1.8738	1.6497	1.28226	1.19924	1.47562	1.29069	1.78647	1.55321	1.29148	1.65155	1.51171	1.33053	1.27353	1.32655	1.82951	1.65891	1.4068	1.81449
256	2.5302	1.72362	1.37458	2.87849	1.50538	1.40521	1.61675	1.51996	2.11511	2.65754	1.73833	1.96801	1.66953	1.1856	1.16505	1.40918	1.25273	1.66377	1.56203	1.28127	1.67476	1.62082	1.36197	1.41899	1.47236	1.80466	1.59323	1.51415	1.78778
257	2.57244	1.86913	1.34439	2.82738	1.553	1.44142	1.92391	1.60558	2.0856	2.70181	1.73661	2.00931	1.68795	1.18959	1.25771	1.39914	1.1797	1.65531	1.61204	1.27445	1.64933	1.57311	1.3051	1.44002	1.39699	1.84241	1.63484	1.47552	1.92281
258	2.38582	1.86026	1.41198	2.78631	1.51937	1.5109	1.84618	1.55199	2.07085	2.50327	1.84417	1.97198	1.61539	1.2554	1.20003	1.43357	1.24392	1.87723	1.59725	1.28357	1.59239	1.41001	1.19097	1.25215	1.33075	1.78662	1.59281	1.47585	1.78637
259	2.70155	2.14521	1.39616	2.7164	1.51128	1.46457	1.67111	1.48275	2.03781	2.41284	1.67312	1.87701	1.69605	1.25642	1.26483	1.47832	1.31502	1.75645	1.63948	1.28092	1.65909	1.62302	1.33173	1.32616	1.3179	1.78801	1.62142	1.40864	1.90889
260	2.50083	1.89803	1.38653	2.72677	1.48823	1.46333	1.67638	1.52533	2.23935	2.16769	1.63306	1.83787	1.54654	1.20812	1.23383	1.42388	1.25913	1.67232	1.54872	1.21334	1.68948	1.67959	1.27637	1.27298	1.34851	1.83091	1.70211	1.50857	1.96387
261	2.25066	1.96149	1.42544	2.76031	1.50144	1.4219	1.87422	1.54317	2.04209	2.18543	1.97219	1.93518	1.5697	1.22875	1.25116	1.43841	1.33541	1.77749	1.64209	1.27602	1.73241	1.63845	1.31596	1.17304	1.42276	1.74535	1.57028	1.4356	1.90858
262	2.60453	1.93128	1.29222	2.49751	1.52415	1.43478	1.89438	1.50169	2.18391	2.51462	1.76973	2.01453	1.71142	1.21437	1.12804	1.46196	1.39038	1.76188	1.67041	1.27127	1.71526	1.52738	1.42252	1.2241	1.30067	1.75464	1.57889	1.49449	1.86618
263	2.42022	1.94745	1.38479	2.54998	1.48155	1.46628	2.16183	1.47944	2.0557	2.29449	1.79788	2.03254	1.69545	1.1551	1.04733	1.50707	1.28811	1.72237	1.52722	1.2329	1.71109	1.61196	1.28034	1.17094	1.44803	1.82587	1.67043	1.52665	2.01191
264	2.76126	1.69697	1.4089	2.57118	1.52078	1.43832	2.15381	1.46687	2.19457	2.22847	1.69245	1.88497	1.61438	1.14572	0.950373	1.47135	1.1846	1.70337	1.65977	1.32048	1.68561	1.53283	1.34844	1.14732	1.39018	1.75571	1.54137	1.45095	1.88102
265	2.8083	1.79583	1.41111	2.47383	1.51817	1.43899	2.24227	1.52432	2.22124	2.80688	1.79028	1.99462	1.74744	1.22827	0.996305	1.44501	1.29419	1.76214	1.63451	1.33225	1.73071	1.53419	1.31526	1.3318	1.43005	1.76649	1.57675	1.47565	1.84329
266	2.75519	1.72361	1.40057	2.69798	1.55202	1.43427	2.75133	1.52554	2.157	2.63762	1.83632	1.99068	1.64903	1.22372	1.01621	1.5587	1.32368	1.74625	1.63317	1.27374	1.72273	1.62906	1.27659	1.38847	1.35074	1.77149	1.63067	1.54654	1.91251
267	2.88648	1.83787	1.41442	2.66791	1.64584	1.43691	2.55335	1.60523	2.17127	2.26106	1.85771	1.9461	1.73016	1.21131	0.996032	1.58834	1.37355	1.7335	1.66301	1.39654	1.76337	1.57405	1.40692	1.46315	1.40826	1.70637	1.68317	1.49479	1.83833
268	2.81229	1.79834	1.40788	2.27488	1.54228	1.4259	2.28279	1.65111	2.22464	2.37842	1.9898	1.94393	1.69032	1.14452	0.982451	1.46343	1.34596	1.72891	1.8044	1.49323	1.64476	1.64595	1.2357	1.33998	1.35803	1.76353	1.72136	1.53394	1.96583
269	2.87206	1.83535	1.40289	2.47011	1.52792	1.60061	2.50338	1.63995	2.16354	2.31609	1.94625	1.97877	1.65005	1.2209	1.14461	1.43788	1.28239	1.6723	1.74686	1.53661	1.68389	1.5863	1.30763	1.26369	1.34867	1.67151	1.62548	1.46681	1.88424
270	2.97515	1.77672	1.40758	2.31946	1.5687	1.53173	2.31166	1.70071	2.27988	2.22613	1.92908	2.00305	1.78184	1.24436	1.26146	1.50641	1.28613	1.59327	1.7046	1.43794	1.74354	1.6261	1.31069	1.20962	1.49433	1.77953	1.68837	1.30963	1.78655
271	2.93895	1.69727	1.35525	2.28793	1.53561	1.51027	2.15122	1.6448	2.26309	2.34214	2.01803	2.06288	1.81179	1.28864	1.28521	1.57978	1.34898	1.62158	1.68294	1.3674	1.70517	1.62611	1.46527	1.19133	1.26601	1.73702	1.773	1.56117	2.00155
272	3.46164	1.93184	1.35946	2.09939	1.6547	1.55509	2.18574	1.6672	2.25135	2.34733	1.99098	2.10003	1.80306	1.38205	1.1732	1.4982	1.35827	1.69542	1.7578	1.34065	1.68149	1.58792	1.3934	1.28892	1.38157	1.74482	1.7432	1.46768	1.80946
273	3.19833	1.95904	1.32451	2.0646	1.57725	1.55344	2.01888	1.6215	2.38795	2.25919	1.91071	1.96465	1.77881	1.21407	1.20549	1.5694	1.27174	1.63739	1.75772	1.37001	1.73525	1.60857	1.41457	1.41363	1.39841	1.72849	1.60018	1.47776	1.75175
274	3.32265	1.91579	1.37848	2.18881	1.65874	1.49542	1.94781	1.71709	2.45398	2.42337	1.84125	1.95723	1.72485	1.19953	1.21171	1.42635	1.36056	1.64544	1.73843	1.33476	1.77641	1.7931	1.36118	1.45907	1.38183	1.81677	1.72287	1.4908	1.79332
275	3.54006	1.76701	1.33982	2.18496	1.51614	1.54996	2.06245	1.74484	2.37543	2.78257	1.88868	1.99107	1.74693	1.21698	1.39136	1.50422	1.34959	1.70836	1.82406	1.37327	1.80578	1.68547	1.44208	1.42864	1.40489	1.79628	1.62604	1.39575	1.80301
276	3.19253	1.80364	1.37886	2.29064	1.54238	1.55155	2.06468	1.789	2.47682	2.45514	2.06216	2.05744	1.72975	1.29272	1.13686	1.53888	1.39005	1.71681	1.76417	1.25126	1.81793	1.59231	1.36605	1.45962	1.33226	1.76612	1.66421	1.40224	1.69112
277	3.15227	1.86412	1.36667	2.36655	1.59756	1.50761	2.0828	1.74365	2.36423	2.90392	1.88648	2.0137	1.77509	1.28587	1.11968	1.64775	1.41074	1.85499	1.75256	1.18521	1.77712	1.72837	1.31367	1.44186	1.32943	1.79567	1.65176	1.53155	1.80957
278	3.28714	2.06608	1.33356	2.3346	1.56291	1.54958	2.03044	1.59512	2.37954	2.81804	2.09644	2.07889	1.77973	1.23064	1.08841	1.51442	1.35024	1.76453	1.7126	1.12326	1.76825	1.59386	1.27624	1.46707	1.32063	1.82189	1.6578	1.55754	1.85093
279	3.27008	2.00409	1.35698	2.54399	1.58339	1.52671	2.00801	1.58073	2.35707	2.94463	2.00919	2.01982	1.84308	1.29822	1.22069	1.56042	1.3668	1.65181	1.75895	1.23437	1.78925	1.75469	1.40334	1.40309	1.35555	1.83074	1.80099	1.58075	1.90378
280	3.05577	2.11721	1.44166	2.54234	1.5381	1.46029	1.84288	1.59087	2.49013	2.64478	2.19584	2.05901	1.80053	1.17796	1.26985	1.50657	1.29729	1.788	1.87044	1.24121	1.72913	1.70538	1.33591	1.37902	1.2496	1.81719	1.71575	1.48237	1.80317
281	3.01428	2.36724	1.37301	2.70096	1.64109	1.53984	1.85085	1.66743	2.27178	2.64569	1.99891	2.04396	1.72982	1.32351	1.33628	1.4954	1.3822	1.6383	1.72064	1.15514	1.72451	1.53215	1.31912	1.33408	1.38224	1.71468	1.70141	1.49924	1.87969
282	2.6356	2.10542	1.37688	2.43435	1.6795	1.59262	1.85815	1.70613	2.3029	2.63431	2.03803	1.96061	1.81697	1.35499	1.43056	1.69065	1.4075	1.71951	1.85185	1.27533	1.74581	1.82054	1.3516	1.4576	1.39166	1.86599	1.67981	1.51669	1.89142
283	2.61605	2.07232	1.44219	2.62672	1.55947	1.53407	1.9278	1.6262	2.60877	2.79973	2.02579	2.10724	1.80077	1.39079	1.30423	1.6225	1.3761	1.74785	1.82937	1.26053	1.76524	1.78329	1.45521	1.27639	1.48931	1.82668	1.73724	1.5555	1.91543
284	2.63061	2.06116	1.46865	2.54027	1.47746	1.51539	1.84933	1.71407	2.38043	2.80168	2.04063	1.98992	1.76785	1.38806	1.30072	1.53108	1.29326	1.63737	1.71636	1.23528	1.80856	1.62077	1.33499	1.21344	1.35425	1.86023	1.75609	1.51141	1.93927
285	3.09653	1.86447	1.47066	2.57199	1.64093	1.63387	1.76312	1.73067	2.44838	2.73606	2.3489	2.03516	1.88489	1.4101	1.32339	1.52367	1.36604	1.71518	1.82088	1.26416	1.78445	1.59136	1.28668	1.21914	1.38335	1.82908	1.67973	1.50318	1.96388
286	3.03667	2.01112	1.48452	2.7214	1.56301	1.52458	1.78322	1.71926	2.42563	2.88938	1.98419	1.96633	1.82848	1.46664	1.38077	1.50799	1.28531	1.53972	1.75	1.21755	1.89472	1.86285	1.33388	1.15612	1.43435	1.90838	1.75922	1.60586	1.97148
287	2.72461	2.05806	1.52131	2.77859	1.56032	1.56625	1.72192	1.71097	2.43696	2.61083	2.11786	2.14828	1.80956	1.45762	1.34955	1.54561	1.27839	1.74051	1.82144	1.28315	1.81221	1.68827	1.28326	1.30801	1.43574	1.76169	1.79997	1.50146	1.92761
288	2.89741	1.97032	1.41092	2.55156	1.6494	1.52689	1.73462	1.78848	2.54673	2.67714	2.18141	1.94797	1.97364	1.51211	1.34848	1.60532	1.34043	1.76001	1.92447	1.28799	1.90085	1.68352	1.25525	1.45572	1.39809	1.79992	1.71626	1.47421	1.97568
289	2.78083	2.11161	1.47273	2.50738	1.62886	1.53422	1.84836	1.76182	2.40954	2.59631	2.10839	2.07697	1.81461	1.43131	1.30295	1.51642	1.22354	1.71133	1.69641	1.13474	1.88782	1.72705	1.38467	1.39766	1.55479	1.78234	1.67127	1.58759	1.93238
290	2.44362	1.85613	1.44886	2.4272	1.60703	1.55458	1.87431	1.66054	2.47003	2.67077	2.08997	2.08093	1.94825	1.44084	1.26986	1.55682	1.23307	1.60406	1.83063	1.18334	1.79369	1.7924	1.22532	1.33288	1.41674	1.80346	1.69178	1.54266	1.85882
291	2.65602	1.96033	1.49776	2.62546	1.66753	1.54361	1.98789	1.81204	2.62442	2.56094	2.01901	2.14986	1.87366	1.46808	1.37064	1.47867	1.32709	1.70486	1.85438	1.2027	1.86911	1.73674	1.3092	1.4866	1.45932	1.94911	1.83756	1.60957	1.92801
292	2.39564	1.8041	1.51174	2.5237	1.66197	1.62504	1.89202	1.81629	2.51161	2.38893	2.10376	2.15371	1.84529	1.40444	1.40622	1.6444	1.25431	1.76224	1.83159	1.21828	1.8513	1.70506	1.35141	1.40153	1.41908	1.91787	1.73695	1.59404	1.90556
293	2.59375	2.10244	1.4937	2.32162	1.64349	1.58297	1.91578	1.80976	2.43477	2.36394	2.1484	2.07952	1.89772	1.39298	1.42433	1.55769	1.33601	1.74299	1.82243	1.24887	1.79191	1.75693	1.35434	1.45746	1.48617	1.84388	1.68262	1.666	1.91943
294	2.35555	2.115	1.57893	2.30982	1.59614	1.55881	1.88837	1.77884	2.6401	2.39817	1.93269	2.27646	1.83199	1.435	1.43769	1.62023	1.28239	1.71003	1.83862	1.07482	1.82153	1.67134	1.27787	1.59751	1.44297	1.93385	1.80878	1.58172	1.84903
295	2.66341	2.46429	1.49552	2.14347	1.62287	1.59322	1.79458	1.80418	2.59829	2.21577	2.18035	2.26629	1.77582	1.41868	1.22651	1.48767	1.34316	1.67206	1.88523	1.29578	1.83022	1.78159	1.29975	1.60861	1.4945	1.9912	1.82691	1.6682	1.76359
296	2.37167	2.78079	1.53646	2.16611	1.52623	1.53416	1.82774	1.78873	2.94752	2.28359	2.07399	2.17624	1.79302	1.34835	1.29374	1.57422	1.34117	1.74057	1.78324	1.2254	1.66836	1.72273	1.15648	1.40064	1.45904	1.866	1.6227	1.57034	1.75963
297	2.71836	2.66094	1.47943	2.13965	1.63306	1.60891	1.81144	1.71232	2.55635	2.29344	2.08411	2.13282	1.88995	1.50118	1.40093	1.67748	1.3329	1.69159	1.84139	1.30851	1.84548	1.92701	1.26852	1.5417	1.53825	1.92021	1.75312	1.5792	1.677
298	2.40668	3.027	1.53036	2.2771	1.61849	1.64562	1.9887	1.75706	2.76326	2.72961	2.18174	2.08621	1.87375	1.4907	1.40521	1.72087	1.40353	1.73772	1.91333	1.37325	1.77685	1.66553	1.21674	1.41672	1.55211	1.91969	1.84531	1.55669	1.76655
299	2.68228	3.18623	1.48874	2.18709	1.53273	1.65349	2.08629	1.78755	2.65596	2.57974	2.113	2.15274	1.90697	1.47936	1.32771	1.6309	1.40855	1.68411	1.88022	1.32366	1.89643	1.78599	1.31646	1.23592	1.47697	1.94792	1.79648	1.58538	1.73288
300	2.43839	2.5234	1.49729	2.37473	1.66749	1.73211	2.34299	1.77426	2.68623	2.39062	2.06454	2.16355	1.84354	1.39787	1.34531	1.64091	1.32553	1.65487	2.00942	1.32052	1.79877	1.651	1.3443	1.11653	1.50226	1.91203	1.88888	1.55002	1.67767
301	2.28848	2.20458	1.50387	2.12575	1.63439	1.65994	2.25262	1.92283	2.6115	2.37372	1.90293	2.23817	2.0068	1.47888	1.38434	1.6464	1.32715	1.76748	1.85402	1.33556	1.82563	1.70874	1.27228	1.09482	1.43488	1.86279	1.80353	1.54604	1.68617
302	2.30371	2.27639	1.49614	2.14181	1.50397	1.6585	1.87627	1.92918	2.80742	2.45217	2.01842	2.07715	1.87616	1.54636	1.31481	1.53406	1.38709	1.788	1.99998	1.35302	1.85727	1.75951	1.28204	1.14047	1.62529	1.99233	1.8581	1.59823	1.82074
303	2.182	2.15558	1.55445	2.10533	1.50709	1.67681	1.88131	1.97742	2.73605	2.40071	2.07321	2.25537	2.00938	1.51923	1.41004	1.63909	1.31326	1.84312	1.97562	1.36056	1.77775	1.81236	1.37977	1.01156	1.51842	2.11446	1.7711	1.58322	1.7859
304	2.23901	2.06734	1.57361	2.33644	1.53055	1.60204	1.8428	2.04255	2.75726	2.5795	2.03399	2.30446	2.05804	1.68602	1.51974	1.64383	1.40705	1.9529	1.98125	1.48282	1.85467	1.68955	1.21945	1.02676	1.50367	1.9614	1.82227	1.5545	1.81365
305	2.31742	2.02372	1.50568	2.38858	1.54035	1.63652	1.81428	1.96881	2.79483	2.52644	2.15199	2.19566	1.97449	1.54898	1.47035	1.67941	1.33467	1.83565	2.0405	1.37106	1.83127	1.64673	1.22386	1.18177	1.45636	1.88907	1.80124	1.64987	1.91494
306	2.41268	2.03799	1.51231	2.48284	1.50114	1.72191	1.77885	1.95348	2.69578	2.58941	1.98053	2.23219	2.15108	1.46955	1.44744	1.70023	1.2725	1.69431	1.9302	1.30995	1.78958	1.7364	1.24081	1.26995	1.48035	1.87732	1.68431	1.55961	1.77598
307	2.32698	2.0745	1.53921	2.75333	1.52431	1.82004	1.79215	2.02226	2.65003	2.34737	2.13349	2.15393	2.06166	1.57675	1.43825	1.6947	1.31306	1.88625	2.02978	1.38581	1.86091	1.80367	1.27582	1.19776	1.36802	1.95307	1.94846	1.75828	1.8413
308	2.2756	1.87753	1.56003	2.46194	1.51353	1.81364	1.72056	2.10604	2.83006	2.60433	1.96459	2.20887	1.97864	1.59107	1.38516	1.7542	1.2878	1.75226	1.87532	1.28585	1.94714	1.80273	1.39746	1.23238	1.50367	2.01009	1.74743	1.59568	1.67128
309	2.33508	1.95799	1.50345	2.30531	1.6753	1.71482	1.76743	2.0429	2.90217	2.80684	2.11761	2.25252	2.08461	1.60871	1.36798	1.71758	1.36343	1.93332	2.04647	1.35192	1.96731	1.7525	1.34522	1.1346	1.59752	1.94275	1.73873	1.70265	1.83525
310	2.26372	1.97462	1.52866	2.46534	1.48225	1.75715	1.86721	2.05511	2.64278	2.67941	2.1547	2.11272	2.13146	1.44283	1.38484	1.71295	1.19721	1.74341	1.92533	1.30224	1.94062	1.77202	1.31768	1.12469	1.5625	2.03749	1.87025	1.71068	1.81305
311	2.25487	1.91181	1.63185	2.65681	1.52477	1.6564	1.98339	2.00059	2.83967	2.61195	2.12628	2.25034	2.21643	1.45591	1.38492	1.73679	1.32365	1.87707	2.00033	1.28765	1.86857	1.84092	1.24876	1.05281	1.41928	1.96324	1.82952	1.63927	1.67551
312	2.33171	1.87816	1.58292	2.49986	1.51528	1.86422	1.95051	1.99543	2.72784	2.55795	2.22691	2.26832	2.18764	1.5455	1.39257	1.87678	1.32732	1.91327	2.059	1.22571	1.98677	1.83902	1.37037	1.12119	1.56398	1.99401	1.85942	1.63351	1.80517
313	2.62776	1.98379	1.5578	2.82217	1.5067	1.82683	2.10647	2.147	2.80976	2.45111	2.43474	2.36285	2.37764	1.52879	1.41115	1.80221	1.33048	2.03956	2.19323	1.41435	1.96116	1.96533	1.35322	1.17713	1.52924	2.01049	1.84117	1.53311	1.56165
314	2.34925	2.00172	1.58444	2.66332	1.41778	1.89063	1.9232	2.02184	2.76598	2.73861	2.36937	2.24031	2.29759	1.62182	1.35689	1.78887	1.32582	1.83914	2.06495	1.33435	2.03755	1.818	1.28241	1.30382	1.63997	1.92296	1.81638	1.56894	1.72314
315	2.48183	2.01805	1.51579	2.87497	1.52811	1.81017	1.94529	1.93845	2.77574	2.63946	2.29143	2.36253	2.32242	1.59523	1.38802	1.79745	1.29991	1.9193	2.11705	1.40555	1.96509	1.94741	1.34467	1.40253	1.56417	1.91086	1.803	1.63864	1.79093
316	2.32228	1.90005	1.42281	2.86449	1.53351	1.69211	1.83181	2.25424	2.66055	2.71928	2.32543	2.36722	2.25904	1.63661	1.30572	1.70601	1.39511	1.79065	2.15157	1.47444	1.92349	1.82011	1.23481	1.41386	1.53279	1.9752	1.82279	1.65403	1.64686
317	2.28351	2.08004	1.59851	3.18787	1.56418	1.7901	1.87335	2.21203	2.86533	2.73542	2.34268	2.33735	2.33671	1.64306	1.39035	1.82705	1.34215	1.75728	2.09574	1.3453	1.95307	1.82295	1.29768	1.50814	1.54676	1.99549	1.8494	1.57448	1.57135
318	2.23697	2.02783	1.54712	3.13302	1.54412	1.74809	2.15078	2.18465	2.81948	2.64851	2.43285	2.42005	2.3804	1.66606	1.47352	1.74725	1.27616	1.73476	2.11866	1.3458	1.96143	1.82684	1.2587	1.6401	1.5167	2.0557	1.94343	1.59899	1.65298
319	2.36902	2.12799	1.62625	2.88899	1.46004	1.73498	2.02841	2.23554	2.74704	2.50049	2.38892	2.31395	2.24727	1.57639	1.469	1.68367	1.39793	1.6938	2.01749	1.35671	1.98562	1.88889	1.25377	1.62573	1.47411	2.06503	1.97176	1.62876	1.72355
320	2.24658	2.09654	1.51828	2.62096	1.543	1.69896	1.9108	2.23461	2.90942	2.56423	2.24275	2.35695	2.37877	1.62653	1.35053	1.72035	1.30932	1.74842	2.13814	1.31968	1.81835	1.7311	1.21509	1.50237	1.37182	1.9418	1.96098	1.57699	1.65067
321	2.37487	2.01122	1.65812	2.8957	1.55905	1.62013	1.89814	2.18112	2.75799	3.22497	2.26661	2.40472	2.33497	1.66816	1.37269	1.72774	1.37685	1.72414	2.14936	1.39252	1.88773	1.96708	1.34303	1.58625	1.45572	1.96745	1.95978	1.58165	1.67614
322	2.28451	2.19409	1.66733	3.2051	1.53845	1.73428	1.95071	2.21893	2.8929	3.21582	2.43499	2.33674	2.45394	1.7666	1.4268	1.78157	1.31094	1.77957	2.22828	1.4443	1.85715	1.95479	1.31167	1.5974	1.54184	1.93478	1.91243	1.6058	1.60076
323	3.37057	2.1237	1.57758	3.17178	1.55101	1.60922	2.06524	2.19719	2.92176	2.86491	2.1235	2.37193	2.36062	1.72337	1.44761	1.80433	1.41465	1.84619	2.08516	1.38494	2.03993	2.045	1.34451	1.6699	1.55935	2.09011	2.00313	1.65173	1.72233
324	2.4824	2.12261	1.54799	3.39674	1.5094	1.69058	2.55338	2.17995	2.91397	2.88767	2.23345	2.37018	2.37352	1.69357	1.50617	1.81409	1.33989	1.85187	2.19575	1.44283	2.02574	1.98668	1.42955	1.77897	1.50682	1.98953	2.08327	1.73289	1.72669
325	2.524	1.98473	1.66981	3.25853	1.53969	1.64519	2.30435	2.00665	2.90064	2.48674	2.11939	2.31256	2.52434	1.741	1.50936	1.81526	1.35551	1.78869	2.12321	1.27072	1.97946	1.9447	1.41965	1.634	1.42792	2.0679	1.99396	1.65437	1.69199
326	2.6769	1.86693	1.61452	3.21522	1.52941	1.7138	2.12651	2.12006	2.93416	2.70706	2.2766	2.33124	2.41926	1.6982	1.52876	1.87162	1.36788	1.83273	2.42789	1.3673	2.03677	2.00387	1.32498	1.47418	1.53923	2.02835	2.04398	1.57644	1.66848
327	2.55938	1.91865	1.66922	3.15787	1.50653	1.76629	2.44878	2.16398	3.01702	2.49224	2.27245	2.33003	2.50706	1.71273	1.47306	1.75925	1.35992	1.7661	2.23663	1.29166	2.06905	1.98445	1.35433	1.42332	1.56829	2.00789	2.02123	1.66799	1.77165
328	2.7419	2.0571	1.64401	3.23653	1.58351	1.77608	2.493	2.21619	2.94337	2.36155	2.05968	2.36804	2.34435	1.63359	1.41066	1.72218	1.38224	1.7259	2.29381	1.37665	2.11572	2.07399	1.43073	1.4468	1.53127	2.17926	2.13651	1.74042	1.85322
329	2.74174	1.92092	1.67529	2.93879	1.57299	1.75084	2.17384	2.16192	3.04291	2.58007	2.03946	2.17728	2.28948	1.64934	1.35714	1.63639	1.3109	1.65073	2.13696	1.23969	1.99843	2.05127	1.37512	1.31859	1.52841	2.12938	1.97457	1.48858	1.65102
330	2.895	1.95789	1.66266	2.91999	1.58611	1.8379	2.36692	2.15189	2.99811	2.91518	1.96316	2.34705	2.29315	1.70583	1.48775	1.77862	1.4009	1.68633	2.06364	1.22456	2.18381	2.04662	1.47702	1.39836	1.62414	1.92692	2.01909	1.63744	1.71638
331	3.22315	2.2301	1.66071	2.82764	1.60161	1.77938	2.23741	2.27074	2.92886	3.05564	2.30947	2.17903	2.26305	1.6969	1.41339	1.6865	1.3212	1.5856	2.11861	1.2462	1.92744	2.05686	1.52325	1.26481	1.49735	2.0688	2.03133	1.58332	1.72074
332	3.17484	2.17226	1.68567	3.06617	1.50312	1.77704	2.1225	2.1934	3.10267	2.83101	2.15705	2.58923	2.46892	1.80806	1.43371	1.7354	1.28849	1.79078	2.21528	1.42915	2.02929	1.98787	1.42319	1.24841	1.56975	2.04941	1.99112	1.77035	1.97116
333	3.42637	2.20666	1.72285	2.6635	1.57215	1.69782	2.13405	2.38799	3.11888	2.53366	2.18985	2.46005	2.3705	1.79799	1.32241	1.6792	1.28354	1.76231	2.02986	1.27705	1.982	2.1376	1.53382	1.1663	1.63289	2.15194	2.13853	1.68832	1.89636
334	3.14365	2.09075	1.72372	2.74474	1.64181	1.7429	1.95649	2.32772	3.12817	2.28383	2.74252	2.48179	2.42433	1.93373	1.47433	1.72332	1.34382	1.81796	2.07635	1.33802	2.03599	1.97545	1.33926	1.11669	1.52543	2.04644	1.92525	1.65847	1.75475
335	3.26348	1.79785	1.64483	2.90661	1.64312	1.79185	1.96529	2.39559	3.04149	2.77641	2.31913	2.4168	2.39332	1.7872	1.50658	1.68485	1.26865	1.80049	2.10327	1.22645	2.0397	2.11267	1.39998	1.1583	1.57804	2.0627	1.97651	1.71894	1.89896
336	3.17821	1.84407	1.66014	2.88573	1.59979	1.75385	2.00698	2.43184	3.04097	3.02315	2.3472	2.47692	2.43454	1.82915	1.50152	1.76112	1.37944	1.83204	2.20658	1.41502	1.93848	2.01165	1.46718	1.04717	1.4052	2.11234	1.94423	1.67773	1.87238
337	3.75465	1.85612	1.69603	3.01256	1.58504	1.82967	1.98127	2.41674	3.1639	2.77638	2.38291	2.49511	2.47205	1.91098	1.37821	1.86614	1.33938	1.84328	2.19291	1.35654	2.16362	2.08074	1.38195	1.16301	1.54033	2.16046	2.01274	1.68918	1.82291
338	3.84729	1.9447	1.64299	2.87019	1.58326	1.74359	2.0845	2.36361	3.17785	2.76804	2.2565	2.34455	2.37052	1.95478	1.23493	1.84024	1.39252	1.81452	2.28762	1.38301	2.1495	2.12536	1.47082	1.1885	1.60547	2.17907	1.97619	1.75077	1.87223
339	3.70828	2.11108	1.69146	3.06528	1.73898	1.86617	2.18028	2.57458	3.01782	2.80635	2.38185	2.30277	2.52855	1.8365	1.24342	1.87694	1.47846	1.81104	2.05658	1.27377	2.07918	2.1408	1.47196	1.13168	1.44998	2.07268	1.9991	1.61062	1.84626
340	3.36273	1.82929	1.71469	2.89452	1.66734	1.77271	2.32058	2.5842	3.15662	2.81538	2.31932	2.34912	2.52327	1.92011	1.24908	1.89357	1.4281	1.73172	2.11237	1.22552	2.16015	2.11737	1.42981	1.229	1.54138	2.16964	2.02157	1.66682	1.8678
341	3.53824	1.90979	1.70371	2.96311	1.60498	1.79502	2.17445	2.60952	3.21994	2.95366	2.27107	2.67146	2.46886	1.76323	1.18402	1.72816	1.3998	1.90504	2.37685	1.31209	2.13685	2.11109	1.50432	1.26375	1.47053	2.17646	2.02906	1.63202	1.77555
342	3.50962	1.76081	1.66129	2.86372	1.75148	1.83792	2.50934	2.45761	3.25768	2.87624	2.22203	2.46569	2.49645	1.84237	1.22798	1.78084	1.46665	1.82764	2.25148	1.225	2.16966	2.33539	1.53357	1.43508	1.63732	2.20225	2.14019	1.76789	1.92393
343	3.27797	1.84077	1.66075	2.83156	1.68134	1.83374	2.17459	2.47528	3.0036	2.76048	2.22133	2.33816	2.41696	1.82999	1.27927	1.93854	1.39985	1.77741	2.24353	1.21484	2.04223	2.16596	1.35994	1.41725	1.5329	2.14339	2.10141	1.7419	1.94313
344	3.49017	1.86594	1.70722	2.87417	1.71149	1.8154	1.90179	2.41274	3.1271	2.95172	2.06227	2.41365	2.60154	1.89982	1.31611	1.85087	1.5559	1.85752	2.1916	1.15214	2.12061	2.17311	1.4552	1.49814	1.60327	2.2336	2.12223	1.6697	1.74862
345	3.12934	1.92105	1.71914	3.12656	1.78297	1.80058	2.03677	2.43269	3.29165	3.01091	2.43176	2.48468	2.65323	1.91023	1.44252	1.79607	1.49251	1.70336	2.20178	1.18823	2.15078	2.21138	1.49362	1.48689	1.55131	2.20572	2.05953	1.67366	1.86995
346	3.00011	2.32751	1.75665	3.08656	1.69245	1.85137	1.99523	2.5478	3.04624	3.05724	2.14108	2.49567	2.57852	1.83811	1.37501	1.69689	1.44807	1.76153	2.28879	1.22108	2.05797	2.34127	1.46742	1.36678	1.58602	2.19698	2.05047	1.66595	1.92901
347	2.96765	2.15441	1.78631	3.11008	1.72741	1.80884	1.87942	2.40902	3.23696	3.1365	2.21015	2.50761	2.66071	1.91709	1.47084	1.89832	1.61035	1.78478	2.32643	1.21104	2.16609	2.25211	1.44239	1.35762	1.58926	2.14202	2.07409	1.64256	1.81507
348	3.15489	2.02158	1.58092	2.94721	1.68828	1.76886	1.84145	2.47871	3.29678	3.14709	2.0484	2.38532	2.64455	1.77712	1.41947	1.7534	1.50829	1.71352	2.19937	1.17615	2.14742	2.29648	1.4291	1.13045	1.66412	2.13965	2.01742	1.61135	1.72411
349	3.69329	2.08701	1.7912	2.98308	1.8588	1.79823	1.97988	2.37487	3.2371	3.19781	2.24437	2.48273	2.65824	1.96764	1.37004	1.8591	1.47571	1.74808	2.33865	1.24107	2.09854	2.23066	1.41488	1.10712	1.67694	2.35012	2.04065	1.73783	1.82448
350	3.52843	1.96026	1.73606	3.04407	1.74523	1.87399	2.0458	2.4666	3.41873	3.19653	2.36113	2.50206	2.72232	1.86633	1.44659	1.86363	1.45157	1.77081	2.11051	1.1443	2.10195	2.37029	1.54465	1.18462	1.65876	2.30567	2.07845	1.59191	1.77849
351	3.10264	1.9027	1.80407	2.9592	1.65268	1.9356	1.99073	2.52027	3.32015	3.28349	2.07128	2.5794	2.54881	1.86743	1.2532	1.67059	1.35561	1.75088	2.20557	1.18162	2.23734	2.38734	1.56452	1.19367	1.6239	2.31282	2.0434	1.76067	1.92136
352	2.68894	1.91011	1.87167	2.87711	1.72162	1.75359	1.98489	2.63751	3.30401	3.24898	2.57306	2.56825	2.73125	1.87113	1.38631	1.86177	1.53921	1.97811	2.42247	1.24523	2.23027	2.46463	1.46827	1.25955	1.67254	2.36234	2.15089	1.61028	1.78276
353	2.98642	2.10263	1.79253	3.00411	1.82574	1.83602	1.95652	2.59508	3.41511	3.01999	2.67211	2.60364	2.73827	1.84147	1.40817	1.89753	1.46351	1.85142	2.3301	1.26257	2.21245	2.42431	1.51222	1.31682	1.61774	2.44442	2.08227	1.71338	1.89232
354	3.28422	2.22139	1.84038	3.07438	1.79925	1.85666	2.05056	2.67035	3.59421	3.32176	2.53612	2.72441	2.75127	1.87827	1.34872	1.87015	1.43248	1.85079	2.37761	1.26357	2.17985	2.45441	1.47956	1.51014	1.6132	2.33498	2.0571	1.67289	1.92675
355	3.20373	2.04137	1.84688	2.82812	1.74118	1.88766	2.15024	2.44558	3.46855	3.09293	2.40494	2.7315	2.77547	1.88631	1.39954	1.91446	1.49951	1.96841	2.46568	1.28305	2.1902	2.39323	1.53668	1.60477	1.68069	2.37983	2.0808	1.69197	2.02116
356	3.15262	1.97372	1.91492	2.95777	1.715	1.85332	1.97024	2.45924	3.3121	2.94292	2.31559	2.57087	2.61538	1.80431	1.31844	1.81507	1.35383	1.84325	2.33566	1.21709	2.20401	2.55846	1.58292	1.60567	1.653	2.35745	2.07079	1.71346	2.07192
357	2.88372	2.06379	1.79839	3.05414	1.76403	1.87498	2.15832	2.53915	3.53851	2.97274	2.33315	2.54083	2.84379	1.85284	1.39015	1.81685	1.45179	1.81444	2.39292	1.19115	2.08564	2.48501	1.48306	1.45344	1.63284	2.4455	2.09093	1.72551	1.99093
358	2.71495	1.9703	1.86335	3.01365	1.66881	1.83317	1.97383	2.35071	3.26779	2.7731	2.42892	2.72829	2.68615	1.79371	1.33565	1.80753	1.35427	1.82696	2.4101	1.19923	2.18815	2.51764	1.48793	1.48905	1.59588	2.37165	2.14575	1.70968	2.00658
359	2.51934	1.87324	1.89612	3.13052	1.8446	1.84729	2.00183	2.46391	3.44974	2.84474	2.38553	2.69858	2.85476	1.86269	1.30618	1.73905	1.42711	1.9978	2.29593	1.17048	2.12412	2.48149	1.39367	1.24297	1.62981	2.44092	2.20592	1.70281	1.91836
360	2.5896	1.94352	1.94008	2.97553	1.75	1.81509	2.13913	2.63631	3.4329	2.83055	2.41805	2.5686	2.81844	1.89501	1.33258	1.71007	1.39698	1.83742	2.38466	1.19026	2.27021	2.57967	1.56865	1.24827	1.7265	2.56468	2.14583	1.86353	2.0732
[truncated: 2 more columns]

## Sheet: Fig. S3
Fig. S3a
Time (week)	WT						KO						KO+E2
3	9.75	8.9	9.3	8.9	8.11	9.3	9.09	8	8.52	8.5	8.1	9.1	8.7	7.7	8.3	10.3	9.1	8.82
4	13	10.26	12.2	10.5	10.5	12.5	14	9.4	11.1	13.6	11.9	12	10.5	10.5	12.5	14	9.4	11.38
5	18	14.9	15.9	14.1	13.5	14.8	16.3	13.1	14.7	17.7	15.9	19.02	15.62	17.02	17.25	14.52	16.25	16.132
6	19.02	15.62	17.02	17.25	14.52	16.25	19.4	15.3	16.8	17.9	15.75	16.9	18.9	15.8	17.3	17.1	18.4	17.5
7	19.3	16.7	17.8	16.7	16.5	16.9	17.9	17.3	17.2	15.9	19.1	16.4	19.9	15.7	17.9	18.5	16.62	17.724
8	17	20.2	18	17.3	18	17.3	18.9	17.7	17.8	19.6	19.6	16.2	21.1	18.2	19.6	20.3	16.4	19.12
9	21.3	18.2	19.6	18.6	19.8	18.4	22	18.5	19.9	20.7	16.6	18.4	18.6	19.8	18.4	22	18.5	19.46
10	21.5	18	19.4	19.4	20.4	17.2	22.1	18.7	20.3	21.3	17.3	19.5	19.4	20.4	17.2	22.1	18.7	19.56
Fig. S3b					Fig. S3c
2.8 mM glucose		16.7 mM glucose			islets number
WT	KO	WT	KO		WT	KO	KO+E2
1.96	1.78	4.26	3.12		176	193	155
1.94	1.44	5.12	3.83		183	149	179
1.52	2.52	4.04	2.52		210	178	200
1.74	1.9	6.27	2.67		169	199	206
2.66	2.32	3.76	2.74		158	213	191
Fig. S3d
islet area (μm2)	WT					KO					KO+E2
0-500	7	10	12	9	13	11	9	8	13	10	12	9	8	12	10
500-2,000	37	29	32	40	38	35	32	39	33	36	41	39	34	30	37
2,000-5,000	25	28	21	23	20	25	25	27	26	26	24	28	30	25	23
5,000-10,000	16	18	20	14	15	10	17	12	13	14	12	15	13	19	16
10,000-15,000	10	9	6	5	10	6	8	7	9	6	5	4	7	8	9
＞15,000	5	6	9	9	4	13	9	7	6	8	6	5	8	6	5
Fig. S3f
	WT		CKO
Time (week)	Mean	SEM	Mean	SEM
3	8.80412	0.4	8.514	0.3
4	11.7236	0.6	12.093	0.5
5	15.7988	0.7	15.512	0.6
6	16.9153	0.5	17.195	0.62
7	17.4122	0.4	17.638	0.7
8	18.4222	0.6	18.307	0.65
Fig. S3g-FSH			Fig. S3g-E2
WT	CKO		WT	CKO
4.91	9.14		162.55	153.89
5.48	4.63		173.14	173.42
6.23	6.73		159.86	195.87
7.59	5.72		163.49	163.27
6.62	6.98		166.85	156.34
4.71	7.33		137.96	182.91
4.38	4.65		146.55	133.42
8.79	6.19		183.76	157.96
8.64			197.53

## Sheet: Fig. S4
Fig. S4a
Time (week)	WT								KO
3	8.45	8.32	8.6	9.3	8.03	10.26	10.7	10.4	9.4	10.2	9	9.6	9.4	10.3	10.3	9.7
4	12.8	14.1	14	12.6	13.7	11.4	13.5	14.5	12.8	14.1	14	12.6	13.7	11.4	13.5	14.5
5	16.5	18.1	17.4	16.2	15.8	15.5	19	19.6	16.5	18.1	17.4	16.2	15.8	15.5	19	19.6
6	18.62	18.52	20.97	19.56	17.42	19.35	19.3	17.1	18.06	17.65	18.4	20.2	19.1	17.9	17.9	18.1
7	21.3	21.1	23.1	19.7	19.1	21	20.7	18.5	19.6	19.7	19.6	21.8	20.9	20	19.5	20.4
8	23.2	24.2	23.2	22.8	20.5	23	22.4	19.9	22.2	22	20.6	22.5	21.6	20	19.4	21.5
9	24.3	24.4	24.7	23.5	21.4	24	23.4	20.9	22.3	22.1	24.4	24.7	23.5	21.4	24	23.4
10	24.6	24.6	25.7	23.6	21.7	24.2	23.7	21.3	22.4	22.7	24.6	25.7	23.6	21.7	24.2	23.7
Fig. S4b-GTT and AUC							Fig. S4c-ITT and AUC								Fig. S4d-blood insulin
	0min	30min	60min	120min	AUC			0 min	30 min	60 min	90 min	120min	AUC			0 min	30 min	Fold change
WT	4.1	19.8	10.7	7.2	22.55		WT	1	0.49	0.42	0.47	0.52	1.07		WT	0.4136	1.5546	3.7587
WT	3.9	20	11.7	7.9	23.7		WT	1	0.559524	0.488095	0.464286	0.464286	1.12202		WT	0.4568	1.6349	3.57903
WT	4.4	18.1	9.3	7.2	20.725		WT	1	0.541176	0.576471	0.552941	0.517647	1.21471		WT	0.3359	1.2871	3.8318
WT	3.8	15.3	11	9.2	21.45		WT	1	0.702381	0.595238	0.535714	0.464286	1.28274		WT	0.5017	1.1954	2.3827
WT	4.4	22.3	12	8.6	25.55		WT	1	0.571429	0.452381	0.5	0.47619	1.13095		WT	0.4583	1.3485	2.9424
WT	4.3	14.8	10.2	6.8	19.525		WT	1	0.688312	0.818182	0.87013	0.909091	1.66558		WT	0.4617	1.2649	2.73966
WT	4.2	17.5	11.2	6.4	21.4		WT	1	0.73494	0.566265	0.493976	0.662651	1.31325		WT	0.4932	1.2199	2.47344
WT	3.8	17.8	11.5	7.8	22.375		WT	1	0.578947	0.547368	0.557895	0.652632	1.25526		WT	0.3874	1.3547	3.4969
WT	4.3	15.9	10.9	7.8	21.1		WT	1	0.547368	0.463158	0.494737	0.452632	1.11579		WT	0.3952	1.4259	3.60805
KO	5.2	19.6	10.8	8	23.2		KO	1	0.666667	0.628205	0.628205	0.602564	1.36218		KO	0.4836	0.9736	2.01323
KO	5.4	22.9	12.4	8.4	26.3		KO	1	0.517647	0.447059	0.458824	0.482353	1.08235		KO	0.4213	0.8534	2.02563
KO	4.8	22.2	11.2	8.4	24.9		KO	1	0.744186	0.72093	0.674419	0.651163	1.48256		KO	0.4976	1.0365	2.083
KO	5	21.4	13.4	8.4	26.2		KO	1	0.6	0.544444	0.511111	0.522222	1.20833		KO	0.3881	0.8329	2.1461
KO	4.8	20.9	10.9	8.4	24.025		KO	1	0.608696	0.565217	0.586957	0.532609	1.26359		KO	0.3657	0.7533	2.05989
KO	3.7	18.9	10	7.6	21.675		KO	1	0.634146	0.54878	0.560976	0.512195	1.25		KO	0.4755	0.7819	1.64437
KO	4.1	17.5	10.6	7.2	21.325		KO	1	0.52	0.41	0.46	0.48	1.065		KO	0.4819	0.8551	1.77443
KO	4.6	19.8	12.3	6.8	23.675		KO	1	0.512195	0.439024	0.45122	0.439024	1.06098		KO	0.3954	0.7956	2.01214
KO	4.9	21.8	14.8	7.4	26.925		KO	1	0.612245	0.561224	0.540816	0.561224	1.24745		KO	0.3675	0.8026	2.18395
Fig. S4e
	WT		CKO
Time (week)	Mean	SEM	Mean	SEM
3	9.484	0.5	9.543	0.43
4	13.325	0.6	13.196	0.52
5	17.2625	0.51	17.523	0.6
6	18.6344	0.63	18.549	0.62
7	20.375	0.72	20.591	0.65
8	21.8125	0.75	21.643	0.7
Fig. S4f-GTT and AUC							Fig. S4g-ITT and AUC								Fig. S4h-blood insulin
	0min	30min	60min	120min	AUC			0 min	30 min	60 min	90 min	120min	AUC			0 min	30 min	Fold change
WT	3.7	15.3	10.6	8.3	20.68		WT	1	0.454545	0.5	0.488636	0.613636	1.125		WT	0.4683	1.7542	3.74589
WT	4.5	15.1	10.4	7.1	20.03		WT	1	0.541176	0.447059	0.647059	0.647059	1.22941		WT	0.3976	1.3479	3.39009
WT	4.7	19	10.3	6.4	21.6		WT	1	0.51087	0.391304	0.467391	0.543478	1.07065		WT	0.4219	1.4631	3.46788
WT	4.1	21.9	14.2	8.4	26.83		WT	1	0.474359	0.512821	0.538462	0.602564	1.16346		WT	0.4405	1.2846	2.91623
WT	4.7	20.8	13.1	8.4	25.6		WT	1	0.512195	0.463415	0.54878	0.609756	1.16463		WT	0.4281	1.215	2.83812
WT	5.3	22	15.9	8.2	28.35		WT	1	0.532468	0.545455	0.584416	0.636364	1.24026		WT	0.3976	1.1782	2.96328
WT	4.9	16	12.4	6.8	21.93		WT	1	0.507246	0.521739	0.565217	0.594203	1.19565		WT	0.4018	1.2139	3.02115
WT	6.9	19.4	14.7	8	26.45		WT	1	0.533333	0.433333	0.533333	0.555556	1.13889		WT	0.4736	1.3872	2.92905
CKO	4.1	20.8	17.4	10.9	29.93		CKO	1	0.484375	0.53125	0.5625	0.75	1.22656		CKO	0.4478	1.0934	2.44172
CKO	4.7	21.6	14.5	10.1	27.9		CKO	1	0.51087	0.456522	0.478261	0.5	1.09783		CKO	0.3724	0.8665	2.3268
CKO	4.1	23.8	16.4	8.9	29.68		CKO	1	0.369048	0.392857	0.547619	0.642857	1.06548		CKO	0.4617	0.8341	1.80658
CKO	4.1	24.5	16.1	7.7	29.2		CKO	1	0.658228	0.443038	0.506329	0.607595	1.2057		CKO	0.3988	0.9532	2.39017
CKO	4	20.9	13	7.7	25.05		CKO	1	0.359551	0.404494	0.516854	0.640449	1.05056		CKO	0.4832	0.9105	1.88431
CKO	3.9	22.1	15.3	8.2	27.6		CKO	1	0.438202	0.404494	0.483146	0.516854	1.04213		CKO	0.4612	0.7359	1.59562
CKO	4.3	22.1	14	7.4	26.33		CKO	1	0.613636	0.602273	0.602273	0.681818	1.32955		CKO	0.3714	0.8243	2.21944
CKO	4.4	19.5	12.4	7.3	23.8		CKO	1	0.704545	0.602273	0.477273	0.545455	1.27841		CKO	0.4857	0.8657	1.78238
CKO	4.5	20.1	14.5	8.8	26.45		CKO	1	0.716981	0.698113	0.641509	0.679245	1.44811		CKO	0.4916	0.9014	1.8336
CKO	5.3	21.3	14	7.3	26.13		CKO	1	0.641304	0.51087	0.456522	0.532609	1.1875		CKO	0.4719	0.8864	1.87836

## Sheet: Fig. S5
Fig. S5a-Ins1							Fig. S5a-Ins2								Fig. S5b								Fig. S5c
FSH (IU/L)	0	3	10	30	50	100	FSH (IU/L)	0	3	10	30	50	100		FSH (IU/L)	0	3	10	30	50	100		FSH (IU/L)	0	3	10	30	50	100
	1.118	1.01396	1.00696	1.3088	1.20696	1.14825		1.118	1.01396	1.00696	1.3088	1.20696	1.14825			3.0771	3.13457	4.03244	2.69597	2.5369	4.26887			1.13	1.07	1.93	1.88	1.42	1.59
	0.873	1.30696	1.09013	1.19461	0.963707	0.711722		1	1.04972	0.983957	1.02337	0.712025	0.878633			2.87587	2.84196	2.46368	3.34108	3.89113	2.38657			1.76	1.68	1.34	1.26	1.53	1.88
	1.205	0.92445	0.870551	0.744791	0.911722	0.782773		1	0.990801	0.922316	0.866537	0.907519	0.862542			4.63578	2.77348	3.38708	3.79113	2.29409	2.74439			1.19	1.75	1.53	1.47	1.29	1.73
	0.91	0.735191	0.978633	0.935191	0.870551	0.860551		0.91	0.735191	0.978633	0.935191	0.870551	0.860551			2.78181	4.53578	2.4839	3.44002	3.23457	2.33424			1.04	1.47	1.67	1.65	1.87	1.39
	0.795	0.935191	0.752635	0.791869	0.791869	1.034		0.795	0.935191	0.752635	0.791869	0.791869	1.034			4.9	4.8	4.89	1.87	1.79	3.58			1.57	1.32	1.79	1.57	1.65	1.4
	0.799	0.890801	0.922316	0.866537	0.907519	0.862542		0.799	0.890801	0.922316	0.866537	0.907519	0.862542			1.9	2	1.99	4.56	4.69	1.88			1.45	1.58	1.12	1.61	1.36	1.52
Fig. S5d-Ins1							Fig. S5d-Ins2								Fig. S5e								Fig. S5f
FSH (IU/L)	0	3	10	30	50	100	FSH (IU/L)	0	3	10	30	50	100		FSH (IU/L)	0	3	10	30	50	100		FSH (IU/L)	0	3	10	30	50	100
	1.018	1.01396	1.00696	0.93088	1.00696	0.948246		1.19	0.935191	0.878633	0.935191	0.870551	0.860551			3.0771	3.13457	4.03244	2.69597	2.5369	4.26887			28.4967	37.4369	24.8845	31.0378	28.4967	28.8933
	0.973	1.00696	0.90125	0.946058	0.963707	0.911722		0.97	1.09	1.2	0.791869	0.891869	0.770215			2.87587	2.84196	2.46368	3.34108	3.89113	2.38657			22.7451	31.8917	26.1604	26.0533	36.3139	21.749
	1.105	0.92445	0.870551	0.844791	0.911722	0.782773		0.86	1.1019	0.941696	1.1	0.9846	1.08			4.63578	2.77348	3.38708	3.79113	2.29409	2.74439			37.4369	36.3139	28.8933	31.8917	21.3776	31.0378
	0.91	0.935191	0.978633	0.935191	0.870551	0.860551		1.07	0.92445	0.89296	0.986233	0.946058	0.93088			2.78181	4.53578	2.4839	3.44002	3.23457	2.33424			31.8917	21.3776	21.749	36.3139	24.8845	26.0533
	0.895	0.935191	0.852635	1.2	0.791869	1.034		0.93	0.97716	0.974905	0.876606	1.02	0.96			3.34264	3.32145	3.09178	3.31705	2.98917	2.93352			36.3139	24.8845	31.0378	21.3776	26.1604	24.8845

## Sheet: Fig. S6
Fig. S6
2.8 mM glucose
FSH (IU/L)	0	3	10	30	50	100
	2.37	2.14	3.02	1.72	2.22	1.82
	2.09	2.67	2.85	2.09	2.47	1.96
	3.02	1.89	2.16	1.77	1.64	2.33
	1.96	2.57	2.57	2.42	1.98	2.45
	2.63	2.36	1.83	2.66	2.57	2.06
16.7 mM glucose
FSH (IU/L)	0	3	10	30	50	100
	5.925	8.914	9.174	6.128	5.55	3.64
	4.389	10.549	9.97	5.389	4.9647	5.096
	7.248	7.072	7.936	6.071	5.084	5.825
	5.488	8.794	10.593	6.292	4.752	5.88
	5.26	7.676	6.235	7.98	6.939	5.562

## Sheet: Fig. S7
Fig. S7a								Fig. S7b
2.8 mM glucose								2.8 mM glucose
FSH (IU/L)	0	0	10	10	100	100		FSH (IU/L)	0	0	10	10	100	100
	NC	FSHR-OVE	NC	FSHR-OVE	NC	FSHR-OVE			NC	FSHR-OVE	NC	FSHR-OVE	NC	FSHR-OVE
	2.18	2.33	3.01	2.63	2.78	1.74			39.3256	35.492	35.2302	45.263	34.963	37.7596
	1.86	2.62	2.28	2.42	2.53	2.82			36.5148	37.8312	43.9541	35.0728	46.8613	37.7894
	2.59	1.84	1.77	1.79	1.72	3.19			48.4175	39.9738	34.8074	40.1055	31.3015	40.5727
	3.12	1.69	1.85	1.71	1.84	2.54			30.9378	47.2295	49.4222	38.4095	41.8407	30.2088
	1.65	1.75	1.96	1.86	1.9	1.71			39.2908	41.0307	38.8863	40.2749	39.5928	45.7835
16.7 mM glucose								16.7 mM glucose
FSH (IU/L)	0	0	10	10	100	100		FSH (IU/L)	0	0	10	10	100	100
	NC	FSHR-OVE	NC	FSHR-OVE	NC	FSHR-OVE			NC	FSHR-OVE	NC	FSHR-OVE	NC	FSHR-OVE
	6.81	4.33	6.59	8.95	4.84	6.27			133.273	143.951	147.937	154.072	114.183	125.515
	5.78	6.25	8.26	6.24	5.07	5.76			105.228	127.204	186.462	182.529	139.782	141.03
	4.07	4.99	5.87	9.69	6.63	4.28			152.107	96.6177	154.893	191.771	145.134	151.779
	4.98	5.47	8.68	5.46	4.23	5.63			138.998	151.616	164.886	155.385	122.17	124.563
	5.14	6.59	9.32	8.57	5.21	4.66			129.927	124.041	193.476	169.368	141.14	139.81

## Sheet: Fig. S9
Fig. S9a								Fig. S9b
2.8 mM glucose								2.8 mM glucose
LH (IU/L)	0	1	2	5	10	20		LH (IU/L)	0	1	2	5	10	20
	1.83	2.05	1.62	1.66	2.31	2.13			39.76	29.34	26.59	27.59	33.73	42.19
	1.67	2.01	1.77	1.78	1.76	1.87			30.28	40.51	42.06	33.74	40.51	38.77
	1.92	1.68	2.34	2.26	2.16	1.79			27.51	22.79	31.78	39.15	35.66	23.41
	2.03	1.74	1.98	2.13	1.85	2.12			31.23	31.82	33.52	35.86	23.79	35.19
	1.77	1.92	1.88	1.78	1.99	1.96			23.69	27.73	28.63	29.41	31.84	30.57
16.7 mM glucose								16.7 mM glucose
LH (IU/L)	0	1	2	5	10	20		LH (IU/L)	0	1	2	5	10	20
	4.3371	5.2685	4.7304	4.5484	5.7519	4.9842			104.171	91.8342	70.9953	68.6991	93.0948	111.803
	4.7762	6.2712	5.5578	5.7138	4.8928	5.7222			75.3972	121.125	121.133	96.8338	99.6546	95.7619
	6.1248	4.9728	7.1838	6.0568	7.5168	4.9941			115.267	84.7788	113.137	161.298	116.608	69.7618
	5.5622	4.5936	5.7222	6.5391	5.0135	5.6816			109.617	108.506	110.281	115.828	78.2691	114.719
	5.31	5.568	5.0008	4.4678	4.6566	6.1348			94.2862	90.3998	90.4708	70.2899	121.947	125.031

[truncated: 5 more sheets: Fig. S10, Fig. S11, Fig. S12, Fig. S13, Fig. S14]
